# Supplementary material for: trans-Tetra­aqua­bis{(E)-2-cyano-1-[(ethoxy­carbon­yl)methyl­sulfan­yl]-2-(1-naphthyl­amino­carbon­yl)ethene-1-thiol­ato}calcium(II) diethyl ether disolvate
Source: Acta Crystallogr Sect E Struct Rep Online. 2010 Apr 21;66(Pt 5):m554–5. doi: 10.1107/S1600536810013024 (PMC2979207; doi:10.1107/S1600536810013024)
Supplement: Supplementary file 1 [file e-66-0m554-sup1.cif]

##############################################################################
###                                                                        ###
###        Electronic paper (Acta Crystallographica Section E)             ###
###                                                                        ###
##############################################################################
#                                                                            #
# This CIF contains the data in a paper accepted for publication in Acta     #
# Crystallographica Section E. It conforms to the requirements of Notes      #
# for Authors for Section E, and has been peer reviewed under the auspices   #
# of the IUCr Commission on Journals.                                        #
#                                                                            #
# Full details of the Crystallographic Information File format               #
# are given in the paper "The Crystallographic Information File (CIF):       #
# a New Standard Archive File for Crystallography" by S. R. Hall, F. H.      #
# Allen and I. D. Brown [Acta Cryst. (1991), A47, 655-685].                  #
#                                                                            #
# The current version of the core CIF dictionary is obtainable from          #
# ftp://ftp.iucr.org/pub/cif_core.dic. The current version number is 2.4.    #
#                                                                            #
# Software is freely available for graphical display of the structure(s) in  #
# this CIF.  For information consult the CIF home page http://www.iucr.org/  #
# cif/home.html                                                              #
#                                                                            #
# This file may be used for bona fide research purposes within the           #
# scientific community so long as proper attribution is given to the journal # 
# article from which it was obtained.                                        #
#                                                                            #
##############################################################################
                                             
data_I
_audit_creation_method     SHELXL-97
_chemical_name_systematic
;
<i>trans</i>-tetraaquabis{(<i>E</i>)-2-cyano-1-
[(ethoxycarbonyl)methylsulfanyl]-2-(1-naphthylaminocarbonyl)ethene-1-
thiolato}calcium(II) diethyl ether disolvate
;
_chemical_name_common     ?
_chemical_formula_moiety     'C36 H38 Ca N4 O10 S4, 2(C4 H10 O)'
_chemical_formula_sum     'C44 H58 Ca N4 O12 S4'
_chemical_formula_iupac     '[Ca (C18 H15 N2 O3 S2) (H2 O)4], 2C4 H10 O'
_chemical_formula_weight     1003.26
_chemical_melting_point     ?
_chemical_melting_point_gt     479
_chemical_melting_point_lt     481
_symmetry_cell_setting     triclinic
_symmetry_space_group_name_H-M     'P -1'
loop_
    _symmetry_equiv_pos_as_xyz
    'x, y, z'
    '-x, -y, -z'
_cell_length_a     7.8665(3)
_cell_length_b     12.4361(5)
_cell_length_c     13.8045(6)
_cell_angle_alpha     103.692(4)
_cell_angle_beta     99.963(4)
_cell_angle_gamma     101.609(3)
_cell_volume     1250.24(9)
_cell_formula_units_Z     1
_cell_measurement_reflns_used     11577
_cell_measurement_theta_min     2.6396
_cell_measurement_theta_max     30.7983
_cell_measurement_temperature     100(2)
_exptl_crystal_description     'irregular tablet'
_exptl_crystal_colour     'pale yellow'
_exptl_crystal_size_max     0.4
_exptl_crystal_size_mid     0.3
_exptl_crystal_size_min     0.1
_exptl_crystal_density_diffrn     1.333
_exptl_crystal_density_meas     ?
_exptl_crystal_density_method     'not measured'
_exptl_crystal_F_000     530
_exptl_absorpt_coefficient_mu     0.354
_exptl_absorpt_correction_type     multi-scan
_exptl_absorpt_process_details
;
(CrysAlis Pro; Oxford Diffraction, 2009)
;
_exptl_absorpt_correction_T_min     0.97024
_exptl_absorpt_correction_T_max     1.00000
_exptl_special_details
;
;
_diffrn_ambient_temperature     100(2)
_diffrn_radiation_type     MoK\a
_diffrn_radiation_wavelength     0.71073
_diffrn_radiation_source     'Enhance (Mo) X-ray Source'
_diffrn_radiation_monochromator     graphite
_diffrn_measurement_device_type     'Oxford Diffraction Xcalibur Eos'
_diffrn_measurement_method     \w-scan
_diffrn_detector_area_resol_mean     16.1419
_diffrn_reflns_number     26853
_diffrn_reflns_av_R_equivalents     0.0305
_diffrn_reflns_av_sigmaI/netI     0.0415
_diffrn_reflns_theta_min     2.65
_diffrn_reflns_theta_max     28.69
_diffrn_reflns_theta_full     28.69
_diffrn_measured_fraction_theta_max     0.998
_diffrn_measured_fraction_theta_full     0.998
_diffrn_reflns_limit_h_min     -10
_diffrn_reflns_limit_h_max     10
_diffrn_reflns_limit_k_min     -16
_diffrn_reflns_limit_k_max     16
_diffrn_reflns_limit_l_min     -18
_diffrn_reflns_limit_l_max     18
_diffrn_standards_number     ?
_diffrn_standards_interval_count     ?
_diffrn_standards_interval_time     ?
_diffrn_standards_decay_%     ?
_refine_special_details
;
Refinement of <i>F</i>^2^ against ALL reflections. The weighted <i>R</i>-factor
wR and goodness of fit <i>S</i> are based on <i>F</i>^2^, conventional
<i>R</i>-factors <i>R</i> are based on <i>F</i>, with <i>F</i> set to zero for
negative <i>F</i>^2^. The threshold expression of <i>F</i>^2^ >
\s(<i>F</i>^2^) is used only for calculating <i>R</i>-factors(gt) etc. and is
not relevant to the choice of reflections for refinement. <i>R</i>-factors
based on <i>F</i>^2^ are statistically about twice as large as those based on
<i>F</i>, and <i>R</i>- factors based on ALL data will be even larger.
;
_reflns_number_total     6443
_reflns_number_gt     4941
_reflns_threshold_expression     I>2\s(I)
_refine_ls_structure_factor_coef     Fsqd
_refine_ls_matrix_type     full
_refine_ls_R_factor_all     0.0401
_refine_ls_R_factor_gt     0.0285
_refine_ls_wR_factor_gt     0.0681
_refine_ls_wR_factor_ref     0.0699
_refine_ls_goodness_of_fit_ref     0.955
_refine_ls_restrained_S_all     0.959
_refine_ls_number_reflns     6443
_refine_ls_number_parameters     326
_refine_ls_number_restraints     18
_refine_ls_hydrogen_treatment     mixed
_refine_ls_weighting_scheme     calc
_refine_ls_weighting_details
                 'calc w=1/[\s^2^(Fo^2^)+(0.0363P)^2^] where P=(Fo^2^+2Fc^2^)/3'
_atom_sites_solution_hydrogens     geom
_atom_sites_solution_primary     direct
_atom_sites_solution_secondary     difmap
_refine_ls_shift/su_max     0.001
_refine_ls_shift/su_mean     0.000
_refine_diff_density_max     0.304
_refine_diff_density_min     -0.280
_refine_ls_extinction_method     none
_refine_ls_extinction_coef     ?
loop_
    _atom_type_symbol
    _atom_type_description
    _atom_type_scat_dispersion_real
    _atom_type_scat_dispersion_imag
    _atom_type_scat_source
    'C' 'C' 0.0033 0.0016
                         'International Tables Vol C Tables 4.2.6.8 and 6.1.1.4'
    'H' 'H' 0.0000 0.0000
                         'International Tables Vol C Tables 4.2.6.8 and 6.1.1.4'
    'N' 'N' 0.0061 0.0033
                         'International Tables Vol C Tables 4.2.6.8 and 6.1.1.4'
    'O' 'O' 0.0106 0.0060
                         'International Tables Vol C Tables 4.2.6.8 and 6.1.1.4'
    'S' 'S' 0.1246 0.1234
                         'International Tables Vol C Tables 4.2.6.8 and 6.1.1.4'
    'Ca' 'Ca' 0.2262 0.3064
                         'International Tables Vol C Tables 4.2.6.8 and 6.1.1.4'
_computing_data_collection
;
CrysAlis Pro (Oxford Diffraction, 2009)
;
_computing_cell_refinement
;
CrysAlis Pro (Oxford Diffraction, 2009)
;
_computing_data_reduction
;
CrysAlis Pro (Oxford Diffraction, 2009)
;
_computing_structure_solution     'SHELXS97 (Sheldrick, 2008)'
_computing_structure_refinement     'SHELXL97 (Sheldrick, 2008)'
_computing_molecular_graphics     'XP (Siemens, 1994)'
_computing_publication_material     'SHELXL97 (Sheldrick, 2008)'
loop_
    _atom_site_type_symbol
    _atom_site_label
    _atom_site_fract_x
    _atom_site_fract_y
    _atom_site_fract_z
    _atom_site_U_iso_or_equiv
    _atom_site_adp_type
    _atom_site_calc_flag
    _atom_site_refinement_flags
    _atom_site_occupancy
    _atom_site_disorder_assembly
    _atom_site_disorder_group
    Ca Ca 0.0000 0.5000 1.0000 0.01453(8) Uani d S 1 . .
    S S1 0.64002(4) 0.90145(3) 0.93054(2) 0.01677(8) Uani d . 1 . .
    S S2 0.63380(4) 0.69288(3) 0.76538(2) 0.01590(8) Uani d . 1 . .
    O O1 0.25364(11) 0.53927(7) 0.94360(7) 0.0198(2) Uani d . 1 . .
    O O3 1.01513(11) 0.87570(7) 0.93853(7) 0.0201(2) Uani d . 1 . .
    N N1 0.39935(14) 0.49923(9) 0.81647(8) 0.0156(2) Uani d . 1 . .
    H H01 0.471(2) 0.5286(13) 0.7844(11) 0.032(4) Uiso d . 1 . .
    N N2 0.36142(15) 0.81149(9) 1.07579(8) 0.0225(2) Uani d . 1 . .
    C C1 0.32121(15) 0.37980(10) 0.77809(9) 0.0152(3) Uani d . 1 . .
    C C2 0.27106(16) 0.31450(10) 0.84051(10) 0.0173(3) Uani d . 1 . .
    H H2 0.2901 0.3491 0.9120 0.021 Uiso calc R 1 . .
    C C3 0.19158(17) 0.19658(11) 0.79947(10) 0.0211(3) Uani d . 1 . .
    H H3 0.1560 0.1523 0.8433 0.025 Uiso calc R 1 . .
    C C4 0.16515(17) 0.14516(11) 0.69724(10) 0.0210(3) Uani d . 1 . .
    H H4 0.1102 0.0656 0.6706 0.025 Uiso calc R 1 . .
    C C5 0.19573(17) 0.15718(11) 0.52430(10) 0.0236(3) Uani d . 1 . .
    H H5 0.1437 0.0773 0.4969 0.028 Uiso calc R 1 . .
    C C6 0.24685(18) 0.21949(12) 0.46050(10) 0.0256(3) Uani d . 1 . .
    H H6 0.2309 0.1830 0.3897 0.031 Uiso calc R 1 . .
    C C7 0.32322(17) 0.33790(12) 0.49968(10) 0.0240(3) Uani d . 1 . .
    H H7 0.3580 0.3813 0.4550 0.029 Uiso calc R 1 . .
    C C8 0.34779(17) 0.39113(11) 0.60195(9) 0.0193(3) Uani d . 1 . .
    H H8 0.3994 0.4712 0.6272 0.023 Uiso calc R 1 . .
    C C9 0.21843(16) 0.20880(10) 0.63064(10) 0.0178(3) Uani d . 1 . .
    C C10 0.29770(15) 0.32891(10) 0.67054(9) 0.0153(3) Uani d . 1 . .
    C C11 0.36103(16) 0.57231(10) 0.89338(9) 0.0143(2) Uani d . 1 . .
    C C12 0.44847(15) 0.69477(10) 0.91915(9) 0.0139(2) Uani d . 1 . .
    C C13 0.56499(15) 0.75240(10) 0.87132(9) 0.0137(2) Uani d . 1 . .
    C C14 0.78632(16) 0.94911(10) 0.85488(9) 0.0147(2) Uani d . 1 . .
    H H14A 0.7223 0.9213 0.7818 0.018 Uiso calc R 1 . .
    H H14B 0.8187 1.0338 0.8744 0.018 Uiso calc R 1 . .
    C C15 0.95496(16) 0.90825(10) 0.86744(9) 0.0152(3) Uani d . 1 A .
    O O2 1.03244(11) 0.91600(8) 0.78997(7) 0.0246(2) Uani d D 1 . .
    C C16 1.1903(3) 0.8657(3) 0.7942(2) 0.0354(7) Uani d PDU 0.738(4) A 1
    H H16A 1.2878 0.9141 0.8533 0.042 Uiso calc PR 0.738(4) A 1
    H H16B 1.1571 0.7883 0.8036 0.042 Uiso calc PR 0.738(4) A 1
    C C17 1.2505(3) 0.8589(2) 0.69962(17) 0.0436(8) Uani d PD 0.738(4) A 1
    H H17A 1.3527 0.8250 0.7021 0.065 Uiso calc PR 0.738(4) A 1
    H H17B 1.2859 0.9359 0.6916 0.065 Uiso calc PR 0.738(4) A 1
    H H17C 1.1533 0.8113 0.6414 0.065 Uiso calc PR 0.738(4) A 1
    C C16' 1.2112(11) 0.9059(6) 0.7918(7) 0.029(2) Uiso d PDU 0.262(4) A 2
    H H16C 1.2780 0.9128 0.8616 0.034 Uiso calc PR 0.262(4) A 2
    H H16D 1.2780 0.9625 0.7633 0.034 Uiso calc PR 0.262(4) A 2
    C C17' 1.1676(9) 0.7828(6) 0.7206(5) 0.044(2) Uiso d PD 0.262(4) A 2
    H H17D 1.2788 0.7609 0.7139 0.066 Uiso calc PR 0.262(4) A 2
    H H17E 1.0996 0.7794 0.6529 0.066 Uiso calc PR 0.262(4) A 2
    H H17F 1.0967 0.7301 0.7499 0.066 Uiso calc PR 0.262(4) A 2
    C C18 0.40096(16) 0.75993(10) 1.00605(9) 0.0152(2) Uani d . 1 . .
    C C91 -0.0616(2) 0.49289(14) 0.64737(12) 0.0380(4) Uani d . 1 . .
    H H91A 0.0392 0.4925 0.7000 0.057 Uiso calc R 1 . .
    H H91B -0.1516 0.5204 0.6803 0.057 Uiso calc R 1 . .
    H H91C -0.0198 0.5436 0.6071 0.057 Uiso calc R 1 . .
    C C92 -0.1421(2) 0.37394(14) 0.57815(11) 0.0314(3) Uani d . 1 . .
    H H92A -0.2440 0.3737 0.5247 0.038 Uiso calc R 1 . .
    H H92B -0.0523 0.3460 0.5439 0.038 Uiso calc R 1 . .
    O O93 -0.20128(13) 0.30117(9) 0.63788(7) 0.0283(2) Uani d . 1 . .
    C C94 -0.2807(2) 0.18547(13) 0.57820(11) 0.0332(4) Uani d . 1 . .
    H H94A -0.1931 0.1539 0.5444 0.040 Uiso calc R 1 . .
    H H94B -0.3842 0.1823 0.5244 0.040 Uiso calc R 1 . .
    C C95 -0.3405(2) 0.11591(14) 0.64723(12) 0.0375(4) Uani d . 1 . .
    H H95A -0.4274 0.1474 0.6803 0.056 Uiso calc R 1 . .
    H H95B -0.2373 0.1185 0.6997 0.056 Uiso calc R 1 . .
    H H95C -0.3959 0.0364 0.6067 0.056 Uiso calc R 1 . .
    O O1W -0.17859(14) 0.37346(9) 0.84531(8) 0.0318(3) Uani d D 1 . .
    H H1W -0.173(2) 0.3536(15) 0.7848(10) 0.051(6) Uiso d D 1 . .
    H H2W -0.252(2) 0.3209(14) 0.8526(14) 0.064(7) Uiso d D 1 . .
    O O2W -0.07611(14) 0.64913(9) 0.94233(8) 0.0277(2) Uani d D 1 . .
    H H3W -0.023(2) 0.7169(11) 0.9595(12) 0.044(5) Uiso d D 1 . .
    H H4W -0.155(2) 0.6389(15) 0.8925(11) 0.048(6) Uiso d D 1 . .
loop_
    _atom_site_aniso_label
    _atom_site_aniso_U_11
    _atom_site_aniso_U_22
    _atom_site_aniso_U_33
    _atom_site_aniso_U_12
    _atom_site_aniso_U_13
    _atom_site_aniso_U_23
    Ca 0.01563(18) 0.01361(17) 0.01734(18) 0.00374(13) 0.00750(14) 0.00726(13)
    S1 0.01826(16) 0.01288(15) 0.01747(16) 0.00078(12) 0.00818(12) 0.00085(12)
    S2 0.01890(16) 0.01387(15) 0.01454(15) 0.00153(12) 0.00815(12) 0.00241(11)
    O1 0.0199(5) 0.0174(4) 0.0240(5) 0.0023(4) 0.0127(4) 0.0061(4)
    O3 0.0200(5) 0.0161(4) 0.0215(5) 0.0033(4) -0.0013(4) 0.0058(4)
    N1 0.0165(5) 0.0134(5) 0.0162(5) 0.0004(4) 0.0076(4) 0.0032(4)
    N2 0.0280(6) 0.0196(6) 0.0241(6) 0.0076(5) 0.0136(5) 0.0074(5)
    C1 0.0118(6) 0.0143(6) 0.0184(6) 0.0025(5) 0.0029(5) 0.0036(5)
    C2 0.0182(6) 0.0168(6) 0.0167(6) 0.0039(5) 0.0037(5) 0.0050(5)
    C3 0.0216(7) 0.0176(6) 0.0262(7) 0.0036(5) 0.0064(6) 0.0107(5)
    C4 0.0184(7) 0.0131(6) 0.0277(7) 0.0004(5) 0.0020(5) 0.0038(5)
    C5 0.0192(7) 0.0198(7) 0.0242(7) 0.0025(5) 0.0018(6) -0.0037(5)
    C6 0.0244(7) 0.0304(8) 0.0165(7) 0.0049(6) 0.0045(6) -0.0017(6)
    C7 0.0243(7) 0.0288(7) 0.0189(7) 0.0048(6) 0.0079(6) 0.0063(6)
    C8 0.0201(7) 0.0181(6) 0.0179(6) 0.0017(5) 0.0056(5) 0.0032(5)
    C9 0.0133(6) 0.0166(6) 0.0211(7) 0.0035(5) 0.0022(5) 0.0022(5)
    C10 0.0111(6) 0.0168(6) 0.0166(6) 0.0032(5) 0.0024(5) 0.0031(5)
    C11 0.0129(6) 0.0166(6) 0.0142(6) 0.0043(5) 0.0035(5) 0.0050(5)
    C12 0.0128(6) 0.0154(6) 0.0135(6) 0.0036(5) 0.0041(5) 0.0030(5)
    C13 0.0121(6) 0.0143(6) 0.0135(6) 0.0034(5) 0.0013(5) 0.0029(5)
    C14 0.0165(6) 0.0130(6) 0.0155(6) 0.0029(5) 0.0051(5) 0.0050(5)
    C15 0.0152(6) 0.0091(5) 0.0174(6) -0.0010(5) 0.0025(5) 0.0008(5)
    O2 0.0161(5) 0.0383(6) 0.0213(5) 0.0076(4) 0.0079(4) 0.0089(4)
    C16 0.0198(12) 0.055(2) 0.0368(14) 0.0198(14) 0.0121(10) 0.0105(15)
    C17 0.0438(15) 0.0669(19) 0.0368(13) 0.0383(13) 0.0182(11) 0.0195(12)
    C18 0.0151(6) 0.0138(6) 0.0184(6) 0.0032(5) 0.0056(5) 0.0072(5)
    C91 0.0465(10) 0.0441(10) 0.0394(9) 0.0246(8) 0.0220(8) 0.0223(8)
    C92 0.0300(8) 0.0499(10) 0.0230(7) 0.0173(7) 0.0103(6) 0.0173(7)
    O93 0.0310(6) 0.0366(6) 0.0186(5) 0.0095(4) 0.0078(4) 0.0078(4)
    C94 0.0259(8) 0.0439(9) 0.0240(8) 0.0094(7) 0.0017(6) 0.0011(7)
    C95 0.0320(9) 0.0389(9) 0.0366(9) 0.0044(7) 0.0073(7) 0.0056(7)
    O1W 0.0370(6) 0.0330(6) 0.0181(5) -0.0079(5) 0.0103(5) 0.0050(5)
    O2W 0.0291(6) 0.0183(5) 0.0353(6) 0.0044(4) 0.0007(5) 0.0133(5)
_geom_special_details
;
All esds (except the esd in the dihedral angle between two l.s. planes) are
estimated using the full covariance matrix. The cell esds are taken into
account individually in the estimation of esds in distances, angles and
torsion angles; correlations between esds in cell parameters are only used
when they are defined by crystal symmetry. An approximate (isotropic)
treatment of cell esds is used for estimating esds involving l.s. planes.
Least-squares planes (x,y,z in crystal coordinates) and deviations from them (*
indicates atom used to define plane)
5.7234 (0.0013) x - 5.6563 (0.0020) y + 7.4193 (0.0030) z = 5.4532 (0.0027)
* 0.0098 (0.0008) C1 * 0.0042 (0.0011) C11 * 0.0033 (0.0011) C12 * -0.0107
(0.0010) C13 * 0.0215 (0.0007) C14 * 0.0075 (0.0008) C18 * 0.0664 (0.0009) N1
* -0.0508 (0.0008) O1 * 0.0150 (0.0006) S1 * -0.0662 (0.0006) S2 -0.8620
(0.0010) Ca
Rms deviation of fitted atoms = 0.0351
7.5293 (0.0008) x - 5.2398 (0.0041) y + 0.8431 (0.0033) z = 1.0859 (0.0024)
Angle to previous plane (with approximate esd) = 29.03 ( 0.02 )
* -0.0015 (0.0010) C1 * 0.0157 (0.0010) C2 * 0.0006 (0.0010) C3 * -0.0152
(0.0011) C4 * 0.0063 (0.0011) C5 * 0.0109 (0.0011) C6 * -0.0015 (0.0011) C7 *
-0.0092 (0.0010) C8 * -0.0036 (0.0011) C9 * -0.0025 (0.0011) C10
Rms deviation of fitted atoms = 0.0086
;
loop_
    _geom_bond_atom_site_label_1
    _geom_bond_atom_site_label_2
    _geom_bond_site_symmetry_2
    _geom_bond_distance
    _geom_bond_publ_flag
    Ca O1 . 2.2696(9) y
    Ca O2W . 2.3265(10) y
    Ca O1W . 2.3434(10) y
    S1 C13 . 1.7686(12) y
    S1 C14 . 1.7891(12) y
    S2 C13 . 1.7037(12) y
    O1 C11 . 1.2494(14) y
    O3 C15 . 1.2064(15) ?
    N1 C11 . 1.3448(15) y
    N1 C1 . 1.4184(15) y
    N2 C18 . 1.1518(16) y
    C1 C2 . 1.3702(17) ?
    C1 C10 . 1.4325(17) ?
    C2 C3 . 1.4063(17) ?
    C3 C4 . 1.3643(18) ?
    C4 C9 . 1.4113(18) ?
    C5 C6 . 1.3631(19) ?
    C5 C9 . 1.4199(18) ?
    C6 C7 . 1.4059(19) ?
    C7 C8 . 1.3713(17) ?
    C8 C10 . 1.4156(17) ?
    C9 C10 . 1.4284(16) ?
    C11 C12 . 1.4684(16) y
    C12 C13 . 1.3996(17) y
    C12 C18 . 1.4325(17) y
    C14 C15 . 1.5105(17) ?
    C15 O2 . 1.3323(15) ?
    O2 C16' . 1.433(9) ?
    O2 C16 . 1.497(3) ?
    C16 C17 . 1.455(3) ?
    C16' C17' . 1.545(8) ?
    C91 C92 . 1.499(2) ?
    C92 O93 . 1.4255(17) ?
    O93 C94 . 1.4277(17) ?
    C94 C95 . 1.503(2) ?
    N1 H01 . 0.855(16) ?
    C2 H2 . 0.9500 ?
    C3 H3 . 0.9500 ?
    C4 H4 . 0.9500 ?
    C5 H5 . 0.9500 ?
    C6 H6 . 0.9500 ?
    C7 H7 . 0.9500 ?
    C8 H8 . 0.9500 ?
    C14 H14A . 0.9900 ?
    C14 H14B . 0.9900 ?
    C16 H16A . 0.9900 ?
    C16 H16B . 0.9900 ?
    C17 H17A . 0.9800 ?
    C17 H17B . 0.9800 ?
    C17 H17C . 0.9800 ?
    C16' H16C . 0.9900 ?
    C16' H16D . 0.9900 ?
    C17' H17D . 0.9800 ?
    C17' H17E . 0.9800 ?
    C17' H17F . 0.9800 ?
    C91 H91A . 0.9800 ?
    C91 H91B . 0.9800 ?
    C91 H91C . 0.9800 ?
    C92 H92A . 0.9900 ?
    C92 H92B . 0.9900 ?
    C94 H94A . 0.9900 ?
    C94 H94B . 0.9900 ?
    C95 H95A . 0.9800 ?
    C95 H95B . 0.9800 ?
    C95 H95C . 0.9800 ?
    O1W H1W . 0.824(13) ?
    O1W H2W . 0.820(13) ?
    O2W H3W . 0.819(13) ?
    O2W H4W . 0.810(13) ?
loop_
    _geom_angle_atom_site_label_1
    _geom_angle_atom_site_label_2
    _geom_angle_atom_site_label_3
    _geom_angle_site_symmetry_1
    _geom_angle_site_symmetry_3
    _geom_angle
    _geom_angle_publ_flag
    O1 Ca O1 2_567 . 180.0 ?
    O1 Ca O2W . 2_567 92.96(4) y
    O1 Ca O2W 2_567 . 92.96(4) ?
    O1 Ca O2W . . 87.04(4) y
    O2W Ca O2W 2_567 . 180.0 ?
    O1 Ca O1W . 2_567 83.15(3) y
    O2W Ca O1W . 2_567 91.93(4) y
    O1 Ca O1W 2_567 . 83.15(4) ?
    O1 Ca O1W . . 96.85(3) y
    O2W Ca O1W 2_567 . 91.93(4) ?
    O2W Ca O1W . . 88.07(4) y
    O1W Ca O1W 2_567 . 180.0 ?
    C13 S1 C14 . . 103.00(6) y
    C11 O1 Ca . . 161.36(9) y
    C11 N1 C1 . . 126.41(11) y
    C2 C1 N1 . . 122.01(11) ?
    C2 C1 C10 . . 120.73(11) ?
    N1 C1 C10 . . 117.26(11) ?
    C1 C2 C3 . . 120.42(12) ?
    C4 C3 C2 . . 120.61(12) ?
    C3 C4 C9 . . 120.80(12) ?
    C6 C5 C9 . . 121.59(12) ?
    C5 C6 C7 . . 119.90(12) ?
    C8 C7 C6 . . 120.40(13) ?
    C7 C8 C10 . . 121.21(12) ?
    C4 C9 C5 . . 122.03(12) ?
    C4 C9 C10 . . 119.51(11) ?
    C5 C9 C10 . . 118.46(12) ?
    C8 C10 C9 . . 118.44(11) ?
    C8 C10 C1 . . 123.63(11) ?
    C9 C10 C1 . . 117.93(11) ?
    O1 C11 N1 . . 122.08(11) y
    O1 C11 C12 . . 119.03(11) y
    N1 C11 C12 . . 118.89(11) y
    C13 C12 C18 . . 118.58(11) y
    C13 C12 C11 . . 129.48(11) y
    C18 C12 C11 . . 111.94(10) y
    C12 C13 S2 . . 126.43(9) y
    C12 C13 S1 . . 113.61(9) y
    S2 C13 S1 . . 119.95(7) y
    C15 C14 S1 . . 113.08(9) ?
    O3 C15 O2 . . 124.07(12) ?
    O3 C15 C14 . . 125.39(12) ?
    O2 C15 C14 . . 110.52(10) ?
    C15 O2 C16' . . 122.7(4) ?
    C15 O2 C16 . . 112.09(14) ?
    C16' O2 C16 . . 19.7(3) ?
    C17 C16 O2 . . 109.5(2) ?
    O2 C16' C17' . . 98.6(5) ?
    N2 C18 C12 . . 179.36(14) ?
    O93 C92 C91 . . 108.82(12) ?
    C92 O93 C94 . . 112.91(11) ?
    O93 C94 C95 . . 109.05(12) ?
    C11 N1 H01 . . 116.6(10) ?
    C1 N1 H01 . . 116.8(10) ?
    C1 C2 H2 . . 119.8 ?
    C3 C2 H2 . . 119.8 ?
    C4 C3 H3 . . 119.7 ?
    C2 C3 H3 . . 119.7 ?
    C3 C4 H4 . . 119.6 ?
    C9 C4 H4 . . 119.6 ?
    C6 C5 H5 . . 119.2 ?
    C9 C5 H5 . . 119.2 ?
    C5 C6 H6 . . 120.1 ?
    C7 C6 H6 . . 120.1 ?
    C8 C7 H7 . . 119.8 ?
    C6 C7 H7 . . 119.8 ?
    C7 C8 H8 . . 119.4 ?
    C10 C8 H8 . . 119.4 ?
    C15 C14 H14A . . 109.0 ?
    S1 C14 H14A . . 109.0 ?
    C15 C14 H14B . . 109.0 ?
    S1 C14 H14B . . 109.0 ?
    H14A C14 H14B . . 107.8 ?
    C17 C16 H16A . . 109.8 ?
    O2 C16 H16A . . 109.8 ?
    C17 C16 H16B . . 109.8 ?
    O2 C16 H16B . . 109.8 ?
    H16A C16 H16B . . 108.2 ?
    C16 C17 H17A . . 109.5 ?
    C16 C17 H17B . . 109.5 ?
    H17A C17 H17B . . 109.5 ?
    C16 C17 H17C . . 109.5 ?
    H17A C17 H17C . . 109.5 ?
    H17B C17 H17C . . 109.5 ?
    O2 C16' H16C . . 112.1 ?
    C17' C16' H16C . . 112.1 ?
    O2 C16' H16D . . 112.1 ?
    C17' C16' H16D . . 112.1 ?
    H16C C16' H16D . . 109.7 ?
    C16' C17' H17D . . 109.5 ?
    C16' C17' H17E . . 109.5 ?
    H17D C17' H17E . . 109.5 ?
    C16' C17' H17F . . 109.5 ?
    H17D C17' H17F . . 109.5 ?
    H17E C17' H17F . . 109.5 ?
    C92 C91 H91A . . 109.5 ?
    C92 C91 H91B . . 109.5 ?
    H91A C91 H91B . . 109.5 ?
    C92 C91 H91C . . 109.5 ?
    H91A C91 H91C . . 109.5 ?
    H91B C91 H91C . . 109.5 ?
    O93 C92 H92A . . 109.9 ?
    C91 C92 H92A . . 109.9 ?
    O93 C92 H92B . . 109.9 ?
    C91 C92 H92B . . 109.9 ?
    H92A C92 H92B . . 108.3 ?
    O93 C94 H94A . . 109.9 ?
    C95 C94 H94A . . 109.9 ?
    O93 C94 H94B . . 109.9 ?
    C95 C94 H94B . . 109.9 ?
    H94A C94 H94B . . 108.3 ?
    C94 C95 H95A . . 109.5 ?
    C94 C95 H95B . . 109.5 ?
    H95A C95 H95B . . 109.5 ?
    C94 C95 H95C . . 109.5 ?
    H95A C95 H95C . . 109.5 ?
    H95B C95 H95C . . 109.5 ?
    Ca O1W H1W . . 138.0(12) ?
    Ca O1W H2W . . 113.9(13) ?
    H1W O1W H2W . . 105.2(16) ?
    Ca O2W H3W . . 129.2(12) ?
    Ca O2W H4W . . 122.9(13) ?
    H3W O2W H4W . . 107.1(16) ?
loop_
    _geom_torsion_atom_site_label_1
    _geom_torsion_atom_site_label_2
    _geom_torsion_atom_site_label_3
    _geom_torsion_atom_site_label_4
    _geom_torsion_site_symmetry_1
    _geom_torsion_site_symmetry_2
    _geom_torsion_site_symmetry_3
    _geom_torsion_site_symmetry_4
    _geom_torsion
    _geom_torsion_publ_flag
    O1 Ca O1 C11 2_567 . . . 71(6) ?
    O2W Ca O1 C11 2_567 . . . 153.0(3) ?
    O2W Ca O1 C11 . . . . -27.0(3) ?
    O1W Ca O1 C11 2_567 . . . -119.3(3) ?
    O1W Ca O1 C11 . . . . 60.7(3) ?
    C11 N1 C1 C2 . . . . -34.63(18) y
    C11 N1 C1 C10 . . . . 145.94(12) ?
    N1 C1 C2 C3 . . . . 179.07(11) ?
    C10 C1 C2 C3 . . . . -1.52(19) ?
    C1 C2 C3 C4 . . . . 0.79(19) ?
    C2 C3 C4 C9 . . . . 0.62(19) ?
    C9 C5 C6 C7 . . . . -0.3(2) ?
    C5 C6 C7 C8 . . . . 0.4(2) ?
    C6 C7 C8 C10 . . . . 0.1(2) ?
    C3 C4 C9 C5 . . . . 178.77(13) ?
    C3 C4 C9 C10 . . . . -1.27(19) ?
    C6 C5 C9 C4 . . . . 179.68(13) ?
    C6 C5 C9 C10 . . . . -0.29(19) ?
    C7 C8 C10 C9 . . . . -0.74(19) ?
    C7 C8 C10 C1 . . . . 179.59(12) ?
    C4 C9 C10 C8 . . . . -179.15(12) ?
    C5 C9 C10 C8 . . . . 0.82(17) ?
    C4 C9 C10 C1 . . . . 0.53(17) ?
    C5 C9 C10 C1 . . . . -179.50(12) ?
    C2 C1 C10 C8 . . . . -179.49(12) ?
    N1 C1 C10 C8 . . . . -0.05(18) ?
    C2 C1 C10 C9 . . . . 0.84(17) ?
    N1 C1 C10 C9 . . . . -179.72(10) ?
    Ca O1 C11 N1 . . . . -100.2(3) ?
    Ca O1 C11 C12 . . . . 79.9(3) ?
    C1 N1 C11 O1 . . . . 3.5(2) ?
    C1 N1 C11 C12 . . . . -176.62(11) y
    O1 C11 C12 C13 . . . . -176.38(12) ?
    N1 C11 C12 C13 . . . . 3.71(19) y
    O1 C11 C12 C18 . . . . 3.10(16) ?
    N1 C11 C12 C18 . . . . -176.80(11) ?
    C18 C12 C13 S2 . . . . -177.98(9) ?
    C11 C12 C13 S2 . . . . 1.48(19) y
    C18 C12 C13 S1 . . . . 1.28(15) ?
    C11 C12 C13 S1 . . . . -179.27(10) y
    C14 S1 C13 C12 . . . . 178.99(9) y
    C14 S1 C13 S2 . . . . -1.70(9) ?
    C13 S1 C14 C15 . . . . -68.69(9) ?
    S1 C14 C15 O3 . . . . -20.07(15) ?
    S1 C14 C15 O2 . . . . 161.69(8) ?
    O3 C15 O2 C16' . . . . -11.5(4) ?
    C14 C15 O2 C16' . . . . 166.8(3) ?
    O3 C15 O2 C16 . . . . 7.3(2) ?
    C14 C15 O2 C16 . . . . -174.45(16) ?
    C15 O2 C16 C17 . . . . 170.4(2) ?
    C16' O2 C16 C17 . . . . -63.0(12) ?
    C15 O2 C16' C17' . . . . 103.4(5) ?
    C16 O2 C16' C17' . . . . 41.3(9) ?
    C13 C12 C18 N2 . . . . 162(14) ?
    C11 C12 C18 N2 . . . . -17(14) ?
    C91 C92 O93 C94 . . . . 179.86(11) ?
    C92 O93 C94 C95 . . . . -179.38(12) ?
loop_
    _geom_hbond_atom_site_label_D
    _geom_hbond_atom_site_label_H
    _geom_hbond_atom_site_label_A
    _geom_hbond_site_symmetry_A
    _geom_hbond_distance_DH
    _geom_hbond_distance_HA
    _geom_hbond_distance_DA
    _geom_hbond_angle_DHA
    N1 H01 S2 . 0.855(16) 2.279(16) 3.0274(11) 146.2(14)
    O1W H1W O93 . 0.824(13) 1.936(13) 2.7531(14) 171.1(17)
    O1W H2W N2 2_567 0.820(13) 2.218(14) 2.9902(15) 157.1(18)
    O2W H3W O3 1_455 0.819(13) 2.034(14) 2.7797(13) 151.2(15)
    O2W H4W S2 1_455 0.810(13) 2.506(14) 3.2666(11) 156.9(16)
data_global
_journal_date_recd_electronic     2010-03-22
_journal_date_accepted     2010-04-07
_journal_name_full     'Acta Crystallographica, Section E'
_journal_year     2010
_journal_volume     66
_journal_issue      5
_journal_page_first     m554
_journal_page_last     m555
_journal_paper_category     QM
_journal_coeditor_code     BT5223
_publ_contact_author_name     'Elgemeie, Galal H.'
_publ_contact_author_address
;
Chemistry Department
Faculty of Science
Helwan University
Ain-Helwan
Helwan
Egypt
;
_publ_contact_author_email     elgemeie@yahoo.com
_publ_contact_author_fax     ?
_publ_contact_author_phone          .202E-305
_publ_section_title
;
The calcium salt of a ketene dithioacetal anion
;
loop_
    _publ_author_name
    _publ_author_footnote
    _publ_author_address
    'Elgemeie, Galal H.' .
;
Chemistry Department
Faculty of Science
Helwan University
Ain-Helwan
Helwan
Egypt
;
    'Fathy, Nahed M.' .
;
National Research Centre
Dokki
Cairo
Egypt
;
    'Shaarawi, Sayed' .
;
National Research Centre
Dokki
Cairo
Egypt
;
    'Jones, Peter G.' .
;
Institut f\"ur Anorganische und Analytische Chemie
Technische Universit\"at Braunschweig
Postfach 3329
38023 Braunschweig
Germany
;
