# Supplementary material for: trans-Tetra­aqua­bis{(E)-2-cyano-1-[(ethoxy­carbon­yl)methyl­sulfan­yl]-2-(1-naphthyl­amino­carbon­yl)ethene-1-thiol­ato}calcium(II) diethyl ether disolvate
Source: Acta Crystallogr Sect E Struct Rep Online. 2010 Apr 21;66(Pt 5):m554–5. doi: 10.1107/S1600536810013024 (PMC2979207; doi:10.1107/S1600536810013024)
Supplement: Supplementary file 2 [file e-66-0m554-Isup2.hkl]

# 
# h,k,l, Fc-squared, Fo-squared, sigma(Fo-squared) and status flag 
# 
data_I
_shelx_title ' egmat in P-1' 
_shelx_refln_list_code          4 
_shelx_F_calc_maximum      164.23 
_exptl_crystal_F_000       530.00 
_reflns_d_resolution_high  0.7402 
 
loop_ 
 _symmetry_equiv_pos_as_xyz 
 'x, y, z' 
 '-x, -y, -z' 
 
_cell_length_a     7.8665 
_cell_length_b    12.4361 
_cell_length_c    13.8045 
_cell_angle_alpha 103.692 
_cell_angle_beta   99.963 
_cell_angle_gamma 101.609 
 
_shelx_F_squared_multiplier     1.000 
 
loop_ 
 _refln_index_h 
 _refln_index_k 
 _refln_index_l 
 _refln_F_squared_calc 
 _refln_F_squared_meas 
 _refln_F_squared_sigma 
 _refln_observed_status 
   1   0   0       36.88       29.01      2.09 o 
   2   0   0     4991.17     5104.53     17.76 o 
   3   0   0     4506.35     4606.85     20.79 o 
   4   0   0       78.48       72.53      2.84 o 
   5   0   0     2810.41     2829.25     18.62 o 
   6   0   0      585.86      563.40     10.07 o 
   7   0   0      385.65      372.45     17.35 o 
   8   0   0       98.65      113.03     19.46 o 
   9   0   0        9.66       18.57     17.38 o 
  10   0   0       32.30       42.00     18.13 o 
 -10   1   0       86.78       88.58     20.25 o 
  -9   1   0        0.20       -1.39     15.72 o 
  -8   1   0      296.82      276.01     18.63 o 
  -7   1   0      240.79      240.13     14.75 o 
  -6   1   0      213.87      201.78      7.99 o 
  -5   1   0       16.36        9.52      3.20 o 
  -4   1   0      704.78      765.26      9.33 o 
  -3   1   0      137.99      174.32      4.21 o 
  -2   1   0     1791.39     1772.65      9.02 o 
  -1   1   0     2648.52     2813.51     11.37 o 
   1   1   0      769.63      792.30      5.31 o 
   2   1   0      294.37      311.71      4.35 o 
   3   1   0      161.84      147.89      3.53 o 
   4   1   0      359.96      339.45      5.75 o 
   5   1   0      471.01      471.88      7.18 o 
   6   1   0       35.28       36.74      4.53 o 
   7   1   0      121.05      109.39     10.31 o 
   8   1   0       56.19       58.65     13.38 o 
   9   1   0       17.88       27.21     17.43 o 
 -10   2   0        1.84       -0.86     16.72 o 
  -9   2   0       40.17       43.97     16.58 o 
  -8   2   0       24.49       27.50     10.91 o 
  -7   2   0       15.63       12.86      4.81 o 
  -6   2   0      231.16      245.03      9.21 o 
  -5   2   0       25.34       28.63      4.93 o 
  -4   2   0     1912.87     2014.90     21.48 o 
  -3   2   0      365.42      381.73      6.21 o 
  -2   2   0    12909.03    13107.50     34.41 o 
  -1   2   0     2134.89     2253.50     13.18 o 
   0   2   0     1704.02     1720.02      8.11 o 
   1   2   0     2470.28     2535.20      9.72 o 
   2   2   0       15.59       26.91      2.29 o 
   3   2   0     1357.84     1390.90     12.62 o 
   4   2   0     4306.18     4359.22     49.70 o 
   5   2   0       72.07       71.74      5.44 o 
   6   2   0        1.91        2.38      4.39 o 
   7   2   0       36.01       32.78     12.16 o 
   8   2   0      198.71      184.30     18.16 o 
   9   2   0        0.24       -1.37     15.14 o 
 -10   3   0       80.66       81.94     19.89 o 
  -9   3   0       33.61       35.79     17.93 o 
  -8   3   0      343.86      345.89     22.19 o 
  -7   3   0       46.99       51.05      6.30 o 
  -6   3   0        0.36        1.95      4.94 o 
  -5   3   0     2921.85     3035.35     28.33 o 
  -4   3   0      367.44      331.94      9.67 o 
  -3   3   0      227.13      265.05      4.80 o 
  -2   3   0     1357.29     1371.94      8.85 o 
  -1   3   0     1686.91     1780.35     14.97 o 
   0   3   0     1075.04     1042.59      7.16 o 
   1   3   0      393.46      430.47      5.84 o 
   2   3   0       26.83       44.99      2.93 o 
   3   3   0      541.04      518.82      6.83 o 
   4   3   0     1021.66     1054.32     11.88 o 
   5   3   0      109.87      112.25      5.32 o 
   6   3   0       25.45       20.88      5.20 o 
   7   3   0       91.58       99.70     14.24 o 
   8   3   0       10.36        4.00     13.11 o 
   9   3   0        2.33       -0.74     13.67 o 
 -10   4   0       13.68        0.64     16.68 o 
  -9   4   0      331.03      331.16     20.04 o 
  -8   4   0       22.79       17.51     13.03 o 
  -7   4   0        1.60        2.30      7.38 o 
  -6   4   0      469.29      490.45     13.71 o 
  -5   4   0       45.18       45.82      6.13 o 
  -4   4   0     4857.10     4847.86     73.91 o 
  -3   4   0        6.23        1.52      2.64 o 
  -2   4   0     1023.34     1106.38      9.12 o 
  -1   4   0      757.07      751.41      7.61 o 
   0   4   0     2813.26     2888.64     14.60 o 
   1   4   0     3562.07     3672.35     18.50 o 
   2   4   0     6457.67     6832.08     30.09 o 
   3   4   0      657.04      660.65      8.90 o 
   4   4   0      193.50      220.06      5.89 o 
   5   4   0      976.68      969.06     18.49 o 
   6   4   0     1156.58     1165.92     21.55 o 
   7   4   0      824.33      809.19     29.25 o 
   8   4   0       98.45       98.52     15.69 o 
   9   4   0       95.15       82.74     16.57 o 
 -10   5   0       92.29      104.13     19.80 o 
  -9   5   0        8.00        0.97     13.05 o 
  -8   5   0      285.53      306.70     16.76 o 
  -7   5   0       18.21       13.53      8.40 o 
  -6   5   0      117.59      106.13     10.69 o 
  -5   5   0      263.19      244.75      8.51 o 
  -4   5   0      894.04      998.77     18.66 o 
  -3   5   0     4127.87     4024.91     29.87 o 
  -2   5   0      960.78      983.08     14.91 o 
  -1   5   0      552.90      608.10     10.44 o 
   0   5   0     5318.35     5350.02     23.44 o 
   1   5   0       68.59       73.59      3.91 o 
   2   5   0     2096.17     2248.05     24.11 o 
   3   5   0     1975.69     1849.12     16.53 o 
   4   5   0      342.60      341.08     10.38 o 
   5   5   0      553.72      574.37     15.54 o 
   6   5   0       73.91       69.24      8.36 o 
   7   5   0        5.50        8.92     11.39 o 
   8   5   0      146.54      156.27     19.09 o 
 -10   6   0      783.10      753.64     39.87 o 
  -9   6   0      185.72      169.83     19.95 o 
  -8   6   0      179.01      152.52     11.23 o 
  -7   6   0      362.14      339.51     18.63 o 
  -6   6   0        3.90        6.94      6.66 o 
  -5   6   0     1336.91     1363.48     16.23 o 
  -4   6   0       78.82       67.76      5.21 o 
  -3   6   0     1138.29     1165.43     15.73 o 
  -2   6   0       52.99       39.84      5.88 o 
  -1   6   0      814.49      961.16     14.18 o 
   0   6   0     1044.46     1156.66     12.33 o 
   1   6   0       47.08       20.72      3.50 o 
   2   6   0      617.66      713.00     12.60 o 
   3   6   0      331.88      337.51      9.89 o 
   4   6   0      169.75      177.54      8.07 o 
   5   6   0      676.02      685.69     17.64 o 
   6   6   0       53.71       55.50      8.42 o 
   7   6   0       27.13       30.98     11.84 o 
   8   6   0       53.15       45.87     15.03 o 
 -10   7   0       49.71       55.24     16.75 o 
  -9   7   0      113.59      116.23     18.64 o 
  -8   7   0       86.43       81.46      9.79 o 
  -7   7   0        8.80        8.90      7.54 o 
  -6   7   0       62.20       56.75      8.26 o 
  -5   7   0       23.20       24.92      4.68 o 
  -4   7   0      168.46      192.25      8.08 o 
  -3   7   0      507.65      549.50     13.62 o 
  -2   7   0       63.59       83.71      7.42 o 
  -1   7   0      431.85      396.50     12.30 o 
   0   7   0     1466.57     1501.40     19.63 o 
   1   7   0      602.43      605.73      9.94 o 
   2   7   0      643.01      661.12     14.40 o 
   3   7   0       52.37       54.22      6.07 o 
   4   7   0        7.26        5.04      8.30 o 
   5   7   0        0.35        1.15      7.03 o 
   6   7   0        6.00        9.10      7.65 o 
   7   7   0        6.72        4.00     12.46 o 
   8   7   0       30.64       19.73     13.18 o 
 -10   8   0       81.20       81.31     18.98 o 
  -9   8   0       24.98       16.31     14.59 o 
  -8   8   0       41.15       35.93      8.61 o 
  -7   8   0      428.53      436.21     16.89 o 
  -6   8   0       28.57       22.54      6.47 o 
  -5   8   0       88.26       98.74      6.78 o 
  -4   8   0       51.47       64.64      7.10 o 
  -3   8   0        3.26        4.59      6.00 o 
  -2   8   0     1904.55     1918.44     26.39 o 
  -1   8   0      132.18      106.52      8.48 o 
   0   8   0       13.69       16.71      5.39 o 
   1   8   0     1014.49     1020.26     13.58 o 
   2   8   0      277.31      279.95     10.66 o 
   3   8   0       68.05       63.90      6.37 o 
   4   8   0      140.07      155.87     11.86 o 
   5   8   0       31.26       28.52      9.24 o 
   6   8   0      119.23      107.85     10.87 o 
   7   8   0      209.60      207.55     16.74 o 
  -9   9   0      247.27      300.42     20.32 o 
  -8   9   0       11.80        3.16     10.71 o 
  -7   9   0        8.23        4.88      8.26 o 
  -6   9   0      552.51      534.48     15.58 o 
  -5   9   0        1.19        2.11      5.72 o 
  -4   9   0       92.93       94.35      8.63 o 
  -3   9   0      299.66      306.11     12.60 o 
  -2   9   0       13.73        7.04      6.51 o 
  -1   9   0      999.84     1007.61     21.30 o 
   0   9   0       43.34       27.37      7.68 o 
   1   9   0       24.87       31.14      5.66 o 
   2   9   0      463.27      450.44     13.78 o 
   3   9   0      125.89      146.53      8.50 o 
   4   9   0        0.42        1.23      8.62 o 
   5   9   0      345.68      380.36     17.88 o 
   6   9   0       84.06       94.97     12.82 o 
  -9  10   0       50.86       46.38     12.57 o 
  -8  10   0      469.00      426.25     22.60 o 
  -7  10   0      425.54      407.43     17.60 o 
  -6  10   0      170.87      198.34     12.29 o 
  -5  10   0      510.17      521.56     15.12 o 
  -4  10   0       98.71       91.95      9.15 o 
  -3  10   0      773.07      772.61     19.59 o 
  -2  10   0       90.74      107.35      9.83 o 
  -1  10   0        0.30        2.43      7.65 o 
   0  10   0     1416.23     1289.34     22.87 o 
   1  10   0      425.82      378.25     11.62 o 
   2  10   0       14.59       23.23      6.57 o 
   3  10   0     1586.18     1594.85     27.71 o 
   4  10   0      109.04       90.85     13.57 o 
   5  10   0      116.34      128.45     14.91 o 
   6  10   0      256.98      237.19     17.44 o 
  -9  11   0       44.98       46.44     13.85 o 
  -8  11   0      100.11       87.55     17.23 o 
  -7  11   0      384.10      408.13     21.35 o 
  -6  11   0      232.52      215.77     13.06 o 
  -5  11   0      930.08      927.64     20.51 o 
  -4  11   0        2.76        3.43      7.57 o 
  -3  11   0        6.75        6.76      7.33 o 
  -2  11   0      725.85      707.08     20.36 o 
  -1  11   0        9.40        6.02      7.88 o 
   0  11   0      132.27       98.05      9.20 o 
   1  11   0        7.50        8.90      6.92 o 
   2  11   0      245.44      207.08     14.01 o 
   3  11   0       35.62       36.68      9.65 o 
   4  11   0      170.87      176.55     16.84 o 
   5  11   0        3.24        6.80     12.14 o 
  -8  12   0        2.40       10.54     14.96 o 
  -7  12   0      113.74      109.22     24.52 o 
  -6  12   0        0.72       -2.42     11.05 o 
  -5  12   0      123.73      114.90      9.71 o 
  -4  12   0       19.88       16.39      8.03 o 
  -3  12   0      624.97      601.06     19.84 o 
  -2  12   0      867.26      812.27     22.91 o 
  -1  12   0       75.68       51.41      9.70 o 
   0  12   0        6.79        7.40      7.39 o 
   1  12   0       86.30       85.55      9.22 o 
   2  12   0      115.02       93.19     11.97 o 
   3  12   0       49.38       39.54      9.65 o 
   4  12   0        4.57        1.50     11.79 o 
  -8  13   0        1.16        5.43     14.96 o 
  -7  13   0        5.98        7.96     15.19 o 
  -6  13   0       20.59       14.24     11.27 o 
  -5  13   0       97.79      108.03     10.14 o 
  -4  13   0        0.10        5.37      8.37 o 
  -3  13   0        3.39        4.14      8.82 o 
  -2  13   0      667.23      673.13     22.29 o 
  -1  13   0       17.25       18.28      7.91 o 
   0  13   0       32.31       23.75      7.82 o 
   1  13   0      354.93      367.92     17.91 o 
   2  13   0        0.08        3.38     11.67 o 
   3  13   0      169.81      159.49     17.55 o 
   4  13   0      127.78       99.80     31.56 o 
  -7  14   0        4.41        0.59     15.38 o 
  -6  14   0      151.62      141.29     15.76 o 
  -5  14   0       23.05       16.90      9.50 o 
  -4  14   0      608.43      627.25     22.11 o 
  -3  14   0        0.81       -2.48      9.32 o 
  -2  14   0       64.17       68.99     10.28 o 
  -1  14   0      704.20      673.96     21.07 o 
   0  14   0       26.41       19.32      8.45 o 
   1  14   0      143.34      158.02     16.86 o 
   2  14   0      566.87      605.32     32.66 o 
  -6  15   0       20.39       13.97     15.09 o 
  -5  15   0      106.83      121.21     13.67 o 
  -4  15   0      126.29      142.50     13.73 o 
  -3  15   0      199.68      191.55     13.30 o 
  -2  15   0        1.01        5.04      8.60 o 
  -1  15   0       62.60       62.52     10.44 o 
   0  15   0      442.87      464.75     21.46 o 
   1  15   0       46.31       37.92     12.89 o 
  -4  16   0        5.12        1.84     11.19 o 
  -3  16   0       28.16       28.26      9.47 o 
  -2  16   0       73.52       85.66     11.48 o 
  -1  16   0        2.52       -2.70      9.35 o 
   0 -16   1       16.47        6.76     12.17 o 
   1 -16   1        5.56        1.42     10.59 o 
   2 -16   1      108.98       99.89     12.09 o 
   3 -16   1        0.00        0.56      9.31 o 
   4 -16   1      204.98      192.12     13.93 o 
  -1 -15   1        0.27       -0.85     12.98 o 
   0 -15   1      288.76      303.30     17.80 o 
   1 -15   1      376.51      364.59     17.20 o 
   2 -15   1      117.50      122.30     11.74 o 
   3 -15   1        0.34        0.39      8.58 o 
   4 -15   1      303.69      300.75     15.51 o 
   5 -15   1      335.73      345.56     18.49 o 
   6 -15   1       38.99       40.52     13.67 o 
  -3 -14   1       18.33       12.46     14.39 o 
  -2 -14   1      594.17      658.41     29.65 o 
  -1 -14   1       44.25       35.86      9.88 o 
   0 -14   1       44.36       58.50     10.05 o 
   1 -14   1      130.99      134.82     11.49 o 
   2 -14   1        0.02        1.57      8.42 o 
   3 -14   1      745.06      719.91     21.14 o 
   4 -14   1        7.82        8.90      9.19 o 
   5 -14   1      158.99      176.67     13.47 o 
   6 -14   1      443.50      467.62     31.67 o 
   7 -14   1        0.07        3.52     15.30 o 
  -4 -13   1       73.37       76.21     14.66 o 
  -3 -13   1       19.71       29.46     10.56 o 
  -2 -13   1       27.01       26.77     12.53 o 
  -1 -13   1      174.80      173.88     13.62 o 
   0 -13   1       23.77       22.97      7.87 o 
   1 -13   1       53.68       41.90      8.41 o 
   2 -13   1        7.82        8.48      7.71 o 
   3 -13   1      113.67      122.38     11.57 o 
   4 -13   1       20.36       23.68      8.73 o 
   5 -13   1        1.81        2.15      8.26 o 
   6 -13   1      158.24      161.17     21.19 o 
   7 -13   1       45.68       28.65     14.92 o 
   8 -13   1       93.89       98.26     20.03 o 
  -5 -12   1       82.66       90.32     18.91 o 
  -4 -12   1        4.55       -0.35     11.83 o 
  -3 -12   1        1.24       -0.47     10.02 o 
  -2 -12   1      302.56      279.35     15.14 o 
  -1 -12   1       48.93       38.20      8.78 o 
   0 -12   1       66.30       52.09      8.63 o 
   1 -12   1      432.29      414.70     15.41 o 
   2 -12   1        4.21       16.15      8.90 o 
   3 -12   1      287.28      291.60     14.89 o 
   4 -12   1        0.52       -0.12      7.93 o 
   5 -12   1       22.70       23.55      7.95 o 
   6 -12   1       83.98       82.67     10.39 o 
   7 -12   1        1.16        8.95     15.32 o 
   8 -12   1       29.02       10.27     15.04 o 
  -5 -11   1       36.05       45.18     12.44 o 
  -4 -11   1      343.64      346.02     20.49 o 
  -3 -11   1       68.10       80.75     11.17 o 
  -2 -11   1        0.03       -1.46      7.90 o 
  -1 -11   1      188.83      201.08     12.85 o 
   0 -11   1        9.57       16.73      7.13 o 
   1 -11   1      105.88      128.63      9.89 o 
   2 -11   1      363.49      359.02     15.46 o 
   3 -11   1       55.05       48.63      8.50 o 
   4 -11   1      240.65      238.48     12.61 o 
   5 -11   1      570.39      542.11     17.40 o 
   6 -11   1      101.38      112.40     10.55 o 
   7 -11   1      265.25      291.19     54.83 o 
   8 -11   1        0.18       -5.23     12.02 o 
   9 -11   1      103.36      100.18     15.65 o 
  -6 -10   1      820.34      848.36     28.59 o 
  -5 -10   1        0.01       -3.45     11.28 o 
  -4 -10   1        5.42        3.37     10.75 o 
  -3 -10   1      695.57      696.96     16.07 o 
  -2 -10   1       13.84       17.86      6.16 o 
  -1 -10   1       19.77       30.44      5.78 o 
   0 -10   1      478.84      459.34     14.42 o 
   1 -10   1      466.88      447.65     15.98 o 
   2 -10   1      460.34      447.74     15.60 o 
   3 -10   1      170.52      173.95     10.72 o 
   4 -10   1     1005.00     1002.90     22.17 o 
   5 -10   1      884.59      895.16     20.67 o 
   6 -10   1      260.02      265.45     13.42 o 
   7 -10   1        8.29        7.17      8.57 o 
   8 -10   1      112.74      127.05     15.02 o 
   9 -10   1       36.33       48.16     12.74 o 
  -7  -9   1        6.31        7.36     14.32 o 
  -6  -9   1        3.83        2.46     10.17 o 
  -5  -9   1      357.00      389.34     17.67 o 
  -4  -9   1      129.76      117.24     11.21 o 
  -3  -9   1       62.55       56.95      6.55 o 
  -2  -9   1      755.42      741.07     16.55 o 
  -1  -9   1       98.32      112.97      7.15 o 
   0  -9   1       29.27       26.26      6.27 o 
   1  -9   1       83.20       82.10      8.35 o 
   2  -9   1       40.71       37.04      7.14 o 
   3  -9   1      447.46      461.82     14.51 o 
   4  -9   1        3.17        2.44      6.28 o 
   5  -9   1       72.34       63.84      7.44 o 
   6  -9   1      795.61      773.82     22.31 o 
   7  -9   1        0.30        4.34      8.04 o 
   8  -9   1      115.62      124.69     14.26 o 
   9  -9   1       74.81       65.85     13.10 o 
  -7  -8   1      394.23      377.39     20.20 o 
  -6  -8   1        0.30       -1.38      8.34 o 
  -5  -8   1      103.00      108.31     11.28 o 
  -4  -8   1      190.43      195.35     12.27 o 
  -3  -8   1      389.68      365.81     12.03 o 
  -2  -8   1      389.83      397.66     11.91 o 
  -1  -8   1        1.29        2.17      3.90 o 
   0  -8   1        6.65       10.46      4.06 o 
   1  -8   1      158.77      151.33      9.13 o 
   2  -8   1       34.66       40.93      6.74 o 
   3  -8   1      226.81      214.17     10.02 o 
   4  -8   1       58.29       62.16      6.83 o 
   5  -8   1      194.60      194.57      8.35 o 
   6  -8   1       31.33       28.09      6.35 o 
   7  -8   1        1.00        0.47      7.45 o 
   8  -8   1       14.46       12.77     10.26 o 
   9  -8   1       34.60       37.33     14.70 o 
  10  -8   1      585.42      561.94     35.84 o 
  -8  -7   1       12.46        8.37     11.35 o 
  -7  -7   1       43.01       66.21     11.86 o 
  -6  -7   1       15.70       16.93      8.18 o 
  -5  -7   1      524.62      533.22     21.58 o 
  -4  -7   1       15.86       15.34      5.33 o 
  -3  -7   1       22.90       28.08      5.55 o 
  -2  -7   1     2210.23     2228.44     26.02 o 
  -1  -7   1      104.88      118.58      5.31 o 
   0  -7   1      569.22      585.87     10.70 o 
   1  -7   1     1587.38     1635.02     18.69 o 
   2  -7   1      646.99      659.13     14.70 o 
   3  -7   1      119.41      115.06      7.61 o 
   4  -7   1      355.96      356.68     10.22 o 
   5  -7   1       11.60        9.97      4.45 o 
   6  -7   1       78.73       80.55      8.77 o 
   7  -7   1       45.36       48.83      8.29 o 
   8  -7   1      236.83      210.45     15.44 o 
   9  -7   1        3.06       15.52     13.89 o 
  10  -7   1      226.34      179.77     24.36 o 
  -8  -6   1      104.62      103.16     16.39 o 
  -7  -6   1      275.64      285.34     19.40 o 
  -6  -6   1       66.96       69.55      8.31 o 
  -5  -6   1      824.26      823.64     21.48 o 
  -4  -6   1     1533.75     1582.14     22.25 o 
  -3  -6   1      131.34      128.73      6.66 o 
  -2  -6   1       30.37       47.73      5.43 o 
  -1  -6   1     1183.04     1111.72     10.97 o 
   0  -6   1     3351.80     3628.43     21.50 o 
   1  -6   1     1086.83     1141.83     14.55 o 
   2  -6   1     1490.82     1481.55     19.61 o 
   3  -6   1      846.62      837.02     13.54 o 
   4  -6   1      185.22      174.16      7.15 o 
   5  -6   1      119.86      116.80      5.90 o 
   6  -6   1     1230.65     1254.99     23.33 o 
   7  -6   1      584.06      576.80     17.53 o 
   8  -6   1      182.26      161.99     13.55 o 
   9  -6   1       35.05       26.85     11.50 o 
  10  -6   1      125.57      165.57     23.56 o 
  -8  -5   1        1.61        5.39     12.50 o 
  -7  -5   1      158.18      143.39     15.47 o 
  -6  -5   1      523.55      523.02     15.33 o 
  -5  -5   1      296.57      288.67     11.51 o 
  -4  -5   1       83.46       99.90      4.85 o 
  -3  -5   1     1375.28     1276.81     15.14 o 
  -2  -5   1      108.18      115.10      4.31 o 
  -1  -5   1      482.10      473.95      6.21 o 
   0  -5   1      177.51      143.06      4.13 o 
   1  -5   1        6.31        7.02      3.49 o 
   2  -5   1     3089.13     3118.09     25.26 o 
   3  -5   1      740.15      672.66     11.40 o 
   4  -5   1      303.68      335.32      7.44 o 
   5  -5   1     2543.65     2605.33     26.03 o 
   6  -5   1      728.51      704.07     17.17 o 
   7  -5   1      358.16      314.66     12.87 o 
   8  -5   1     1929.10     1893.35     48.22 o 
   9  -5   1       35.55       22.33     13.98 o 
  10  -5   1        5.64        7.05     18.07 o 
  -9  -4   1       24.98       13.53     13.51 o 
  -8  -4   1      187.53      214.46     18.86 o 
  -7  -4   1      227.02      212.73     16.83 o 
  -6  -4   1      303.39      284.17     10.00 o 
  -5  -4   1     1094.37     1088.94     16.68 o 
  -4  -4   1       41.60       46.27      3.37 o 
  -3  -4   1       95.26       73.96      3.39 o 
  -2  -4   1      405.21      400.79      6.35 o 
  -1  -4   1     4222.91     4433.48     26.03 o 
   0  -4   1     2723.12     2788.38     12.23 o 
   1  -4   1      342.30      337.86      5.42 o 
   2  -4   1        5.79        7.11      3.23 o 
   3  -4   1      537.58      484.77      8.32 o 
   4  -4   1      411.12      420.49      8.38 o 
   5  -4   1      128.84      136.87      8.06 o 
   6  -4   1     1619.12     1611.97     25.81 o 
   7  -4   1      243.79      200.89     10.29 o 
   8  -4   1       26.28       21.41     10.77 o 
   9  -4   1      299.14      263.72     24.64 o 
  10  -4   1       30.92       44.77     19.14 o 
  -9  -3   1       82.63       99.13     15.39 o 
  -8  -3   1       43.32       48.05     12.82 o 
  -7  -3   1      136.65      151.13     11.60 o 
  -6  -3   1       26.10       26.86      4.98 o 
  -5  -3   1       91.35       82.20      4.28 o 
  -4  -3   1      263.42      268.58      4.70 o 
  -3  -3   1     1286.38     1421.39     10.94 o 
  -2  -3   1      444.64      511.36      6.97 o 
  -1  -3   1     4074.39     4159.95     22.27 o 
   0  -3   1       94.20       95.92      2.90 o 
   1  -3   1       15.08       22.83      2.29 o 
   2  -3   1     4140.82     4200.56     16.14 o 
   3  -3   1      455.14      478.10     10.14 o 
   4  -3   1     5026.45     5248.80     34.93 o 
   5  -3   1        2.48        7.04      4.58 o 
   6  -3   1     1834.18     1861.56     24.46 o 
   7  -3   1      343.32      334.90     11.07 o 
   8  -3   1      238.92      235.90     15.94 o 
   9  -3   1       45.06       32.65     17.02 o 
  10  -3   1        3.27        3.85     18.72 o 
  -9  -2   1       60.72       61.46     14.94 o 
  -8  -2   1      133.77      139.07     16.36 o 
  -7  -2   1      132.56      124.81     10.62 o 
  -6  -2   1        6.60        7.34      4.31 o 
  -5  -2   1     1325.82     1356.74     13.55 o 
  -4  -2   1     1510.55     1569.53     11.31 o 
  -3  -2   1        2.40        3.52      2.38 o 
  -2  -2   1     2876.32     2746.87     17.70 o 
  -1  -2   1      846.34      884.61      7.21 o 
   0  -2   1     7995.56     7766.37     18.78 o 
   1  -2   1     8664.31     8866.35     37.91 o 
   2  -2   1    26970.17    27030.77     94.07 o 
   3  -2   1     1802.60     1910.02     18.44 o 
   4  -2   1     4551.48     4678.74     26.96 o 
   5  -2   1       91.49      101.41      6.38 o 
   6  -2   1      707.61      720.27     13.93 o 
   7  -2   1        3.37        3.69      6.10 o 
   8  -2   1        5.84        1.81     15.08 o 
   9  -2   1      448.41      457.15     31.38 o 
  10  -2   1        3.56       -7.32     17.27 o 
 -10  -1   1       88.29       83.63     29.70 o 
  -9  -1   1        4.44        5.26     15.47 o 
  -8  -1   1       29.62       25.37     11.80 o 
  -7  -1   1      791.85      807.55     21.40 o 
  -6  -1   1        1.59        2.47      2.27 o 
  -5  -1   1       29.62       29.18      2.75 o 
  -4  -1   1     1149.46     1114.38     10.00 o 
  -3  -1   1      953.86      957.11      8.72 o 
  -2  -1   1      396.54      363.81      5.15 o 
  -1  -1   1        0.97        2.15      2.00 o 
   1  -1   1     1425.36     1527.94      7.34 o 
   2  -1   1    20464.48    20665.47     84.55 o 
   3  -1   1     2815.10     2850.40     16.87 o 
   4  -1   1     1108.81     1087.04     10.08 o 
   5  -1   1       73.53       71.42      3.38 o 
   6  -1   1       20.45       21.64      5.78 o 
   7  -1   1      385.61      383.32     13.67 o 
   8  -1   1      157.31      164.04     22.91 o 
   9  -1   1        0.08       -1.19     17.49 o 
  10  -1   1      451.78      458.62     33.55 o 
 -10   0   1       96.16       85.23     21.76 o 
  -9   0   1      149.83      142.42     20.99 o 
  -8   0   1        9.94       11.41      9.90 o 
  -7   0   1       77.05       63.76     10.32 o 
  -6   0   1      460.27      407.93      9.68 o 
  -5   0   1       89.00      106.79      3.86 o 
  -4   0   1        1.08        1.54      2.10 o 
  -3   0   1     5865.89     5920.12     19.00 o 
  -2   0   1     3036.81     3060.77     14.30 o 
  -1   0   1       79.84       74.02      2.06 o 
   1   0   1        0.61        2.48      1.21 o 
   2   0   1     6039.97     6146.37     20.70 o 
   3   0   1      344.68      327.99      4.20 o 
   4   0   1        9.84        8.70      1.67 o 
   5   0   1     2059.75     1986.77     15.28 o 
   6   0   1      164.00      160.18      5.79 o 
   7   0   1       51.68       43.56      7.18 o 
   8   0   1      703.55      702.61     35.50 o 
   9   0   1       42.46       44.34     17.31 o 
 -10   1   1        0.04        7.49     17.57 o 
  -9   1   1        0.90       -4.12     15.08 o 
  -8   1   1      508.80      516.13     22.00 o 
  -7   1   1      209.66      194.07     16.41 o 
  -6   1   1       57.81       57.16      5.17 o 
  -5   1   1      329.94      355.58      7.57 o 
  -4   1   1      142.72      159.41      4.57 o 
  -3   1   1       48.00       48.09      2.80 o 
  -2   1   1     9755.00     9904.10     34.96 o 
  -1   1   1       77.33       73.99      2.00 o 
   0   1   1        1.50        1.67      2.07 o 
   1   1   1       89.92       96.42      3.00 o 
   2   1   1       22.82       16.45      1.88 o 
   3   1   1      472.07      432.61      5.90 o 
   4   1   1      974.83     1008.84     10.53 o 
   5   1   1       40.04       46.70      4.89 o 
   6   1   1      367.09      365.25      9.79 o 
   7   1   1       21.82       19.45     10.77 o 
   8   1   1       88.79       86.47     14.60 o 
   9   1   1       16.71       23.62     17.21 o 
 -10   2   1        0.75        7.48     16.00 o 
  -9   2   1       24.44       25.67     16.78 o 
  -8   2   1       94.82       87.67     14.30 o 
  -7   2   1       12.35       17.58      6.79 o 
  -6   2   1       15.87       16.49      3.55 o 
  -5   2   1       12.63       11.46      3.30 o 
  -4   2   1      251.11      265.83      6.61 o 
  -3   2   1      474.08      532.35      8.24 o 
  -2   2   1     1965.82     2033.77      8.64 o 
  -1   2   1       97.24       87.56      2.24 o 
   0   2   1        0.29        3.11      2.22 o 
   1   2   1      307.28      294.80      4.20 o 
   2   2   1        4.83        6.97      3.03 o 
   3   2   1      748.22      748.38      8.09 o 
   4   2   1        7.43        7.86      2.70 o 
   5   2   1      372.98      373.59      9.61 o 
   6   2   1      124.80      124.02      7.03 o 
   7   2   1      243.91      234.71     17.38 o 
   8   2   1      585.45      568.23     26.96 o 
   9   2   1        9.65        0.67     18.91 o 
 -10   3   1      156.39      153.81     22.35 o 
  -9   3   1        6.10        2.93     13.12 o 
  -8   3   1      692.63      708.08     30.34 o 
  -7   3   1      123.28      125.67     10.69 o 
  -6   3   1      347.91      369.82     14.72 o 
  -5   3   1     2541.98     2520.83     25.49 o 
  -4   3   1     3647.99     3884.96     25.10 o 
  -3   3   1      896.69      979.28      8.00 o 
  -2   3   1       74.26       65.18      2.77 o 
  -1   3   1      750.49      670.93      6.05 o 
   0   3   1      988.29     1050.42      8.98 o 
   1   3   1     5579.29     5654.74     36.93 o 
   2   3   1      337.66      374.32      4.99 o 
   3   3   1     3535.86     3504.42     25.00 o 
   4   3   1        8.98       25.30      3.10 o 
   5   3   1        1.74        2.97      6.01 o 
   6   3   1     1881.94     1872.33     26.60 o 
   7   3   1       62.62       48.15     13.11 o 
   8   3   1       42.80       49.61     13.48 o 
   9   3   1       79.36       88.21     16.79 o 
 -10   4   1      136.84      131.45     21.52 o 
  -9   4   1      157.60      157.35     18.34 o 
  -8   4   1      161.76      182.49     13.45 o 
  -7   4   1     1427.82     1432.29     29.84 o 
  -6   4   1      391.14      402.95     16.02 o 
  -5   4   1      109.92      105.09      9.30 o 
  -4   4   1      948.17      858.77      9.62 o 
  -3   4   1     1254.39     1340.36     15.57 o 
  -2   4   1      606.99      617.93      7.18 o 
  -1   4   1     1147.70     1191.99     13.26 o 
   0   4   1     1258.51     1287.99     12.88 o 
   1   4   1     3161.17     3550.99     29.90 o 
   2   4   1       67.04       89.96      3.58 o 
   3   4   1      115.04      101.42      3.50 o 
   4   4   1      267.82      264.59     10.37 o 
   5   4   1       72.87       78.78      7.91 o 
   6   4   1      558.82      567.31     16.22 o 
   7   4   1     1012.82     1059.59     33.64 o 
   8   4   1       12.36        3.48     13.52 o 
 -10   5   1      208.70      191.49     33.36 o 
  -9   5   1      371.95      401.59     26.24 o 
  -8   5   1       22.64       14.28      8.83 o 
  -7   5   1        6.81        1.62      8.41 o 
  -6   5   1     1246.09     1293.42     27.57 o 
  -5   5   1       16.55       21.63      3.64 o 
  -4   5   1     1472.46     1501.77     14.27 o 
  -3   5   1     1486.25     1428.66     13.44 o 
  -2   5   1      421.05      432.79      8.99 o 
  -1   5   1     1310.98     1264.46     17.47 o 
   0   5   1     7721.33     8239.70     43.20 o 
   1   5   1      496.65      550.12      9.65 o 
   2   5   1      174.71      144.71      5.00 o 
   3   5   1      206.24      218.81      6.82 o 
   4   5   1        2.74        1.76      6.59 o 
   5   5   1      788.91      831.92     18.82 o 
   6   5   1       68.41       70.28      8.57 o 
   7   5   1      292.18      278.57     20.17 o 
   8   5   1      452.36      487.03     26.72 o 
 -10   6   1        1.92        0.23     14.47 o 
  -9   6   1      119.63      107.88     13.68 o 
  -8   6   1      337.18      337.44     15.38 o 
  -7   6   1       26.59       19.54      7.64 o 
  -6   6   1       53.37       46.12      8.04 o 
  -5   6   1      494.61      479.20     10.19 o 
  -4   6   1      204.29      201.02      7.53 o 
  -3   6   1      531.16      543.27     11.04 o 
  -2   6   1     1479.42     1537.79     20.55 o 
  -1   6   1       76.41      110.93      7.79 o 
   0   6   1      364.08      353.87      8.56 o 
   1   6   1      414.18      478.28      9.46 o 
   2   6   1       85.23       80.67      5.15 o 
   3   6   1       64.05       53.42      4.35 o 
   4   6   1       28.20       27.02      9.27 o 
   5   6   1        0.89        0.78      7.29 o 
   6   6   1      114.36      111.54     10.04 o 
   7   6   1        1.44       -1.42     12.29 o 
   8   6   1      100.65       95.22     17.03 o 
 -10   7   1        0.29        3.76     16.14 o 
  -9   7   1      212.34      219.06     22.21 o 
  -8   7   1        0.37        5.00      8.28 o 
  -7   7   1       39.71       35.31      8.30 o 
  -6   7   1       21.39       16.12      7.39 o 
  -5   7   1       84.63       80.03      5.89 o 
  -4   7   1      215.75      236.85      8.17 o 
  -3   7   1       76.31       81.25      7.01 o 
  -2   7   1       30.41       47.42      6.69 o 
  -1   7   1      158.37      151.68      8.96 o 
   0   7   1      139.73      115.49      7.32 o 
   1   7   1      133.78      147.42      6.24 o 
   2   7   1       45.93       32.79      4.71 o 
   3   7   1        8.84       12.57      4.98 o 
   4   7   1      275.07      253.21     13.37 o 
   5   7   1      214.15      214.13     11.85 o 
   6   7   1      198.09      222.15     12.75 o 
   7   7   1      181.49      176.80     18.15 o 
 -10   8   1      382.63      418.17     29.59 o 
  -9   8   1       39.11       49.64     11.87 o 
  -8   8   1      147.95      146.61     12.31 o 
  -7   8   1      154.87      162.74     12.17 o 
  -6   8   1      236.75      228.37     12.06 o 
  -5   8   1     2185.49     2180.10     23.50 o 
  -4   8   1       12.02        9.31      5.55 o 
  -3   8   1      199.84      206.97     10.23 o 
  -2   8   1     2185.11     2167.16     40.02 o 
  -1   8   1      211.17      209.58     10.66 o 
   0   8   1      572.03      543.93     13.58 o 
   1   8   1      946.85      981.83     14.50 o 
   2   8   1       10.68        7.65      4.62 o 
   3   8   1     1186.07     1157.52     18.61 o 
   4   8   1      246.29      239.84     13.86 o 
   5   8   1      146.06      148.17     11.29 o 
   6   8   1      661.07      630.23     20.27 o 
   7   8   1       77.89       61.51     14.22 o 
  -9   9   1      120.53      131.59     15.14 o 
  -8   9   1        0.27        1.41      8.72 o 
  -7   9   1      410.74      416.15     17.32 o 
  -6   9   1        3.97        5.48      6.33 o 
  -5   9   1        9.17        7.40      5.83 o 
  -4   9   1     1125.45     1121.47     21.82 o 
  -3   9   1     1832.05     1812.85     42.64 o 
  -2   9   1       19.47       13.99      7.22 o 
  -1   9   1      632.11      615.93     17.39 o 
   0   9   1      603.75      597.34     15.02 o 
   1   9   1        2.81        0.50      5.31 o 
   2   9   1      223.72      168.67      7.83 o 
   3   9   1        0.51        1.96      7.39 o 
   4   9   1     1167.25     1110.81     24.47 o 
   5   9   1       32.49       26.98      8.77 o 
   6   9   1      147.19      147.15     12.92 o 
  -9  10   1      166.39      179.91     16.88 o 
  -8  10   1        1.21        2.11      8.96 o 
  -7  10   1        7.81        6.33      8.94 o 
  -6  10   1      652.07      695.63     33.00 o 
  -5  10   1      180.42      188.01     10.28 o 
  -4  10   1      197.02      200.58     14.97 o 
  -3  10   1      355.17      352.04     14.43 o 
  -2  10   1        2.87        3.66      7.52 o 
  -1  10   1       80.82       79.02      9.30 o 
   0  10   1       28.74       29.70      7.87 o 
   1  10   1        3.57        9.85      5.76 o 
   2  10   1      307.89      349.63     10.83 o 
   3  10   1      140.45      131.57     10.65 o 
   4  10   1        1.60        2.06      8.59 o 
   5  10   1      330.87      320.72     17.73 o 
   6  10   1        3.11        3.35     12.61 o 
  -9  11   1        2.53        1.48     14.47 o 
  -8  11   1       11.33       10.79     14.25 o 
  -7  11   1      355.77      334.08     20.67 o 
  -6  11   1       36.68       35.95     11.28 o 
  -5  11   1      526.16      517.76     20.37 o 
  -4  11   1       13.08       15.42      7.55 o 
  -3  11   1       10.66        8.61      7.67 o 
  -2  11   1      614.80      584.00     18.96 o 
  -1  11   1       93.73       74.44      9.84 o 
   0  11   1      115.34      109.88     10.99 o 
   1  11   1      133.56      108.60      8.38 o 
   2  11   1      109.60      112.21     11.61 o 
   3  11   1       31.63       34.01      9.65 o 
   4  11   1       53.97       60.95     11.48 o 
   5  11   1       22.93       42.25     11.23 o 
  -8  12   1       73.20       70.44     18.56 o 
  -7  12   1        3.68       12.79     11.60 o 
  -6  12   1        0.75        1.06     11.23 o 
  -5  12   1      412.49      401.72     15.15 o 
  -4  12   1       23.37       21.93      8.11 o 
  -3  12   1      232.53      232.78     14.00 o 
  -2  12   1       48.86       43.58      9.58 o 
  -1  12   1        0.81        1.14      8.72 o 
   0  12   1      100.86      116.16      9.96 o 
   1  12   1      186.44      161.22     11.12 o 
   2  12   1      101.23       84.03     14.17 o 
   3  12   1        7.06        4.23     11.17 o 
   4  12   1       88.70       71.83     14.16 o 
  -8  13   1       75.32       68.78     17.50 o 
  -7  13   1        0.22        1.85     11.70 o 
  -6  13   1        1.09       -3.26     11.46 o 
  -5  13   1      675.91      692.67     32.25 o 
  -4  13   1        1.45        2.75      8.27 o 
  -3  13   1       46.04       43.18      9.36 o 
  -2  13   1      489.19      543.89     20.35 o 
  -1  13   1        6.75        0.48      9.36 o 
   0  13   1      225.01      218.12     12.88 o 
   1  13   1      332.72      358.59     15.56 o 
   2  13   1       24.90       29.20     11.43 o 
   3  13   1      162.72      146.05     17.85 o 
  -7  14   1      287.78      280.56     27.02 o 
  -6  14   1        2.18       -0.89     12.38 o 
  -5  14   1       61.37       60.33     11.06 o 
  -4  14   1      822.53      820.42     25.23 o 
  -3  14   1      104.52      109.36     12.06 o 
  -2  14   1       26.52       36.39     10.44 o 
  -1  14   1      173.25      181.96     12.93 o 
   0  14   1      264.93      303.15     15.61 o 
   1  14   1      363.00      341.45     22.56 o 
   2  14   1       54.96       69.57     15.49 o 
  -6  15   1      221.91      218.23     32.23 o 
  -5  15   1       58.97       58.47     11.27 o 
  -4  15   1       61.95       58.26     11.59 o 
  -3  15   1      167.75      152.44     13.74 o 
  -2  15   1        8.78       -0.30      8.79 o 
  -1  15   1      122.18      125.03     11.61 o 
   0  15   1      266.51      281.36     15.90 o 
   1  15   1      263.68      282.00     36.11 o 
  -3  16   1       37.06       53.70     12.25 o 
  -2  16   1        1.19       -1.65     10.34 o 
   0 -16   2      203.12      242.00     17.39 o 
   1 -16   2      426.32      431.68     21.25 o 
   2 -16   2       20.20       17.13     10.03 o 
   3 -16   2       24.44       22.03      9.74 o 
   4 -16   2      407.29      416.96     18.27 o 
  -2 -15   2       10.23        7.26     12.70 o 
  -1 -15   2      159.54      180.94     15.32 o 
   0 -15   2        7.30        2.19      9.52 o 
   1 -15   2      164.61      181.78     14.92 o 
   2 -15   2      134.53      147.73     12.42 o 
   3 -15   2       54.92       43.06      9.44 o 
   4 -15   2        0.08       -3.21      8.56 o 
   5 -15   2       78.48       82.02     11.85 o 
   6 -15   2       40.37       46.01     13.29 o 
  -3 -14   2       13.08       14.05     12.78 o 
  -2 -14   2      171.83      151.52     17.06 o 
  -1 -14   2        0.90       -0.70      9.28 o 
   0 -14   2       30.15       32.59      9.87 o 
   1 -14   2       18.23       24.27      9.65 o 
   2 -14   2       24.79       26.80      8.65 o 
   3 -14   2      137.59      144.90     13.57 o 
   4 -14   2        3.50        5.14      8.06 o 
   5 -14   2        0.22       -2.21      9.19 o 
   6 -14   2      301.95      313.38     29.10 o 
   7 -14   2       25.63       27.87     13.08 o 
  -4 -13   2       18.17       15.72     13.23 o 
  -3 -13   2       52.15       65.21     13.57 o 
  -2 -13   2       12.07       12.91      9.16 o 
  -1 -13   2      243.37      239.54     14.95 o 
   0 -13   2      103.91      108.84     11.44 o 
   1 -13   2       39.26       33.39      8.72 o 
   2 -13   2       32.89       33.21      8.05 o 
   3 -13   2      210.36      189.72     11.71 o 
   4 -13   2        1.93       -1.61      7.57 o 
   5 -13   2       57.43       62.99      8.78 o 
   6 -13   2      173.76      179.65     14.37 o 
   7 -13   2       19.69        9.47     12.20 o 
   8 -13   2      306.13      312.73     21.90 o 
  -5 -12   2      216.08      192.40     18.75 o 
  -4 -12   2       71.96       87.89     13.67 o 
  -3 -12   2       76.05       97.17     14.19 o 
  -2 -12   2      152.97      143.45     12.19 o 
  -1 -12   2      124.10      139.40     12.34 o 
   0 -12   2      220.43      236.31     14.12 o 
   1 -12   2       50.28       51.85      8.08 o 
   2 -12   2      166.48      163.07     10.95 o 
   3 -12   2     1011.79     1011.46     22.15 o 
   4 -12   2       27.59       25.05      8.34 o 
   5 -12   2      110.37      101.80     10.12 o 
   6 -12   2      495.69      480.97     22.62 o 
   7 -12   2      202.20      216.30     23.12 o 
   8 -12   2        7.90       11.06     12.14 o 
  -6 -11   2       65.46       62.04     14.68 o 
  -5 -11   2       16.69       16.92     12.35 o 
  -4 -11   2      131.64      146.12     15.89 o 
  -3 -11   2      553.10      560.29     25.10 o 
  -2 -11   2      593.98      560.89     25.12 o 
  -1 -11   2       67.32       73.45      9.52 o 
   0 -11   2      276.34      266.43     12.33 o 
   1 -11   2     1144.12     1107.97     22.14 o 
   2 -11   2       87.51       78.81      8.22 o 
   3 -11   2      121.54      111.14      9.93 o 
   4 -11   2     1094.24     1082.22     23.63 o 
   5 -11   2        0.28        0.72      7.23 o 
   6 -11   2      242.24      226.59     16.47 o 
   7 -11   2      617.19      583.80     24.54 o 
   8 -11   2      188.24      173.49     14.36 o 
   9 -11   2      131.32      132.73     13.46 o 
  -6 -10   2     1028.93     1031.20     30.70 o 
  -5 -10   2       89.52      106.42     14.48 o 
  -4 -10   2      228.12      224.95     16.74 o 
  -3 -10   2      227.05      220.64     12.78 o 
  -2 -10   2       88.83       91.52      9.79 o 
  -1 -10   2        0.27        0.28      5.32 o 
   0 -10   2        6.34        9.32      6.68 o 
   1 -10   2       41.80       43.61      7.22 o 
   2 -10   2      772.06      719.78     17.10 o 
   3 -10   2       83.40       81.99      8.79 o 
   4 -10   2       72.88       70.14      8.38 o 
   5 -10   2      670.34      642.25     17.70 o 
   6 -10   2        4.18        1.37      7.36 o 
   7 -10   2      109.44      107.98     13.52 o 
   8 -10   2       29.91       34.92     11.96 o 
   9 -10   2        6.74        0.49      8.55 o 
  -7  -9   2        0.59        4.03     13.92 o 
  -6  -9   2      221.04      226.16     15.78 o 
  -5  -9   2        7.46        4.41     10.50 o 
  -4  -9   2        0.04       -0.11      8.21 o 
  -3  -9   2        9.66        7.62      5.99 o 
  -2  -9   2        8.40        8.52      5.78 o 
  -1  -9   2      204.88      227.65      9.15 o 
   0  -9   2        5.10        5.55      3.93 o 
   1  -9   2       10.50       11.07      4.48 o 
   2  -9   2       64.60       73.37      8.04 o 
   3  -9   2      189.87      177.63     10.03 o 
   4  -9   2      176.78      160.72      9.68 o 
   5  -9   2      226.42      221.04     10.56 o 
   6  -9   2       85.46       85.54      8.21 o 
   7  -9   2        0.12       -2.73     10.13 o 
   8  -9   2      216.24      218.48     17.01 o 
   9  -9   2        4.46        1.23     11.43 o 
  -7  -8   2       63.38       54.76     13.58 o 
  -6  -8   2      127.59      144.82     11.38 o 
  -5  -8   2      144.16      141.23     11.72 o 
  -4  -8   2        6.32        3.52      5.54 o 
  -3  -8   2      173.86      179.68      9.93 o 
  -2  -8   2       11.26       13.27      5.28 o 
  -1  -8   2      668.22      629.68     10.83 o 
   0  -8   2       42.90       35.40      4.14 o 
   1  -8   2       86.16       88.34      5.52 o 
   2  -8   2      350.71      365.81     12.42 o 
   3  -8   2       32.10       32.02      6.15 o 
   4  -8   2        0.12        1.69      5.62 o 
   5  -8   2      716.59      716.16     14.94 o 
   6  -8   2      181.29      172.70      9.71 o 
   7  -8   2        0.05        0.44      9.40 o 
   8  -8   2      305.64      307.33     18.49 o 
   9  -8   2       30.42       21.61     11.79 o 
  -8  -7   2      219.31      232.16     17.09 o 
  -7  -7   2        2.03        2.92     10.40 o 
  -6  -7   2       75.02       67.90      9.25 o 
  -5  -7   2      255.60      254.25     13.48 o 
  -4  -7   2      606.55      600.66     14.80 o 
  -3  -7   2     1224.76     1168.10     13.82 o 
  -2  -7   2     1093.72     1020.68     13.43 o 
  -1  -7   2      313.81      286.29      6.56 o 
   0  -7   2     1134.04     1101.50     14.54 o 
   1  -7   2       21.28       13.55      3.90 o 
   2  -7   2       41.16       25.94      5.71 o 
   3  -7   2     1574.92     1534.55     21.33 o 
   4  -7   2      319.05      339.97     10.08 o 
   5  -7   2        0.28        1.68      4.32 o 
   6  -7   2      373.12      367.66     13.85 o 
   7  -7   2      249.46      245.32     12.48 o 
   8  -7   2      640.68      623.72     21.09 o 
   9  -7   2      227.27      249.67     18.84 o 
  10  -7   2      428.31      382.34     31.22 o 
  -8  -6   2       70.91       64.93     11.94 o 
  -7  -6   2      438.43      457.79     19.88 o 
  -6  -6   2      148.98      156.54     11.04 o 
  -5  -6   2      534.25      530.34     17.42 o 
  -4  -6   2     1315.66     1272.25     19.28 o 
  -3  -6   2      320.58      333.86      7.87 o 
  -2  -6   2     1105.78     1075.64     12.96 o 
  -1  -6   2      653.84      701.83      9.36 o 
   0  -6   2     1815.99     1827.00     15.75 o 
   1  -6   2     4024.68     4103.93     22.04 o 
   2  -6   2      117.39      116.49      7.24 o 
   3  -6   2      127.53      126.53      6.52 o 
   4  -6   2     1252.72     1253.31     15.41 o 
   5  -6   2       32.73       33.35      4.10 o 
   6  -6   2        2.23        3.82      5.49 o 
   7  -6   2      116.27      123.14      8.41 o 
   8  -6   2       11.06       10.91      8.08 o 
   9  -6   2      456.75      450.39     31.09 o 
  10  -6   2       25.39       39.91     17.43 o 
  -9  -5   2      433.29      449.33     22.50 o 
  -8  -5   2        0.18        2.05     12.77 o 
  -7  -5   2      204.04      200.89     17.10 o 
  -6  -5   2      282.62      279.43     11.53 o 
  -5  -5   2      532.84      540.87     12.77 o 
  -4  -5   2     1033.41     1061.67     12.19 o 
  -3  -5   2       75.40       89.46      4.98 o 
  -2  -5   2      128.53      138.08      5.28 o 
  -1  -5   2      152.78      121.37      4.45 o 
   0  -5   2      770.01      788.86      7.70 o 
   1  -5   2     4191.83     4236.48     22.06 o 
   2  -5   2     1938.13     1910.79     16.49 o 
   3  -5   2       33.54       29.96      4.07 o 
   4  -5   2      129.97      151.69      5.92 o 
   5  -5   2      244.17      246.37      6.93 o 
   6  -5   2      907.98      901.22     19.42 o 
   7  -5   2      205.36      195.95     10.21 o 
   8  -5   2      115.12      109.40     13.26 o 
   9  -5   2       11.41       10.44     15.00 o 
  10  -5   2      176.17      163.33     22.38 o 
  -9  -4   2       19.22       28.52     14.13 o 
  -8  -4   2       27.69       28.49     12.24 o 
  -7  -4   2        3.56        0.83      8.13 o 
  -6  -4   2        0.95        0.10      4.84 o 
  -5  -4   2      310.99      341.91      6.79 o 
  -4  -4   2       13.49       11.67      2.78 o 
  -3  -4   2        0.09        3.68      2.82 o 
  -2  -4   2       69.30       75.14      3.77 o 
  -1  -4   2      280.50      350.04      5.92 o 
   0  -4   2     2119.32     2210.24     15.93 o 
   1  -4   2     2405.05     2392.16     13.93 o 
   2  -4   2      405.20      408.80      6.34 o 
   3  -4   2      114.71      115.73      4.95 o 
   4  -4   2     1099.11     1143.78     25.07 o 
   5  -4   2      287.23      257.87      5.76 o 
   6  -4   2      415.87      419.26     13.27 o 
   7  -4   2       46.95       51.00      8.03 o 
   8  -4   2        4.30        5.99      9.35 o 
   9  -4   2       38.01       42.85     15.95 o 
  10  -4   2        1.94        9.03     16.50 o 
  -9  -3   2      221.75      213.27     20.09 o 
  -8  -3   2        0.12        3.67     11.91 o 
  -7  -3   2      212.55      220.26     13.23 o 
  -6  -3   2      299.02      309.39      9.50 o 
  -5  -3   2       18.68       21.41      2.78 o 
  -4  -3   2      142.99      132.98      5.10 o 
  -3  -3   2      512.60      512.47      9.95 o 
  -2  -3   2     1609.80     1727.95     15.52 o 
  -1  -3   2       75.76       65.35      2.82 o 
   0  -3   2      967.78      865.22      6.36 o 
   1  -3   2      600.42      639.33      5.51 o 
   2  -3   2      823.37      860.26      9.59 o 
   3  -3   2      438.45      435.65     10.80 o 
   4  -3   2     1368.74     1424.40     19.02 o 
   5  -3   2      906.47      871.96     15.03 o 
   6  -3   2      186.27      196.15      8.75 o 
   7  -3   2      182.75      163.42      8.69 o 
   8  -3   2      190.95      194.75     22.28 o 
   9  -3   2        2.51        3.39     16.13 o 
  10  -3   2      209.02      199.81     25.53 o 
  -9  -2   2       73.38       66.23     15.96 o 
  -8  -2   2      262.32      278.34     15.28 o 
  -7  -2   2       17.17       24.24      8.22 o 
  -6  -2   2      223.88      218.94      6.04 o 
  -5  -2   2      925.65      901.51     10.37 o 
  -4  -2   2        0.01        2.04      2.30 o 
  -3  -2   2       28.14       19.89      3.56 o 
  -2  -2   2     1539.17     1615.90     13.64 o 
  -1  -2   2      142.03      141.65      3.77 o 
   0  -2   2     1559.92     1528.79      8.28 o 
   1  -2   2     5406.25     5682.54     15.67 o 
   2  -2   2     3650.26     3778.70     17.17 o 
   3  -2   2     2132.63     1991.12     16.30 o 
   4  -2   2      540.41      590.17      8.16 o 
   5  -2   2      236.67      225.02      6.66 o 
   6  -2   2     1705.94     1684.68     20.63 o 
   7  -2   2      116.77      114.37      9.30 o 
   8  -2   2       82.28      100.16     18.30 o 
   9  -2   2      148.38      167.12     22.58 o 
 -10  -1   2      175.77      188.29     24.55 o 
  -9  -1   2      131.48      138.90     20.96 o 
  -8  -1   2        5.18        1.09      8.55 o 
  -7  -1   2     1106.11     1115.65     24.98 o 
  -6  -1   2      214.86      209.01      5.88 o 
  -5  -1   2        9.64       10.99      2.63 o 
  -4  -1   2     1869.34     1941.66     13.17 o 
  -3  -1   2     1538.54     1538.51      9.83 o 
  -2  -1   2     2286.45     2278.70     17.37 o 
  -1  -1   2        9.98        3.85      1.65 o 
   0  -1   2     6512.55     6472.97     19.10 o 
   1  -1   2     9894.41    10102.92     42.21 o 
   2  -1   2     2444.03     2523.26     12.12 o 
   3  -1   2       12.80       14.43      2.26 o 
   4  -1   2      776.71      730.86      9.37 o 
   5  -1   2      342.30      327.93      6.32 o 
   6  -1   2       45.71       46.04      4.74 o 
   7  -1   2       39.40       44.84      9.61 o 
   8  -1   2       30.44       25.28     16.75 o 
   9  -1   2       82.65       98.14     20.12 o 
 -10   0   2        0.98       -1.81     16.44 o 
  -9   0   2      159.85      170.23     21.60 o 
  -8   0   2        0.04       -0.87     10.39 o 
  -7   0   2      121.43      140.31     15.13 o 
  -6   0   2      156.09      142.73      4.36 o 
  -5   0   2      471.40      470.13      8.07 o 
  -4   0   2      277.70      250.36      6.69 o 
  -3   0   2     2047.15     2023.16     15.75 o 
  -2   0   2      363.85      329.81      5.21 o 
  -1   0   2      175.20      186.96      3.43 o 
   0   0   2      169.12      187.92      2.14 o 
   1   0   2       39.65       43.24      1.73 o 
   2   0   2     1057.86     1044.24      6.52 o 
   3   0   2       64.90       59.20      2.35 o 
   4   0   2      253.38      242.37      5.01 o 
   5   0   2      388.97      371.24     12.05 o 
   6   0   2      216.85      216.49      9.49 o 
   7   0   2       33.90       34.61      9.12 o 
   8   0   2      421.08      410.88     28.69 o 
   9   0   2      102.11      101.92     19.90 o 
 -10   1   2       15.25       10.22     17.05 o 
  -9   1   2       89.52       94.72     13.99 o 
  -8   1   2       36.22       37.24     12.89 o 
  -7   1   2       81.63       73.92      8.54 o 
  -6   1   2       29.48       35.96      6.97 o 
  -5   1   2        2.21        2.78      5.61 o 
  -4   1   2     1052.22     1092.24     12.56 o 
  -3   1   2      264.38      277.50      5.05 o 
  -1   1   2      446.29      484.41      5.50 o 
   0   1   2    11440.40    11075.77     39.11 o 
   1   1   2     4466.78     4327.68     12.76 o 
   2   1   2     1568.32     1631.49      9.57 o 
   3   1   2        2.45        5.62      2.03 o 
   4   1   2      523.95      523.60      8.21 o 
   5   1   2      343.86      348.67      9.00 o 
   6   1   2      206.98      209.53      9.31 o 
   7   1   2        5.13        7.52      8.34 o 
   8   1   2      159.86      131.46     19.86 o 
   9   1   2      176.98      158.32     21.86 o 
 -10   2   2       32.21       35.99     19.03 o 
  -9   2   2      297.07      291.53     23.19 o 
  -8   2   2       42.55       38.90     12.06 o 
  -7   2   2        2.55        1.73      7.10 o 
  -6   2   2      242.31      244.71      8.17 o 
  -5   2   2      160.55      146.33      6.47 o 
  -4   2   2      157.60      176.65      5.55 o 
  -3   2   2      916.58      966.80     11.63 o 
  -2   2   2      512.33      565.35      6.57 o 
  -1   2   2      729.82      688.95      7.27 o 
   0   2   2      409.78      412.50      4.96 o 
   1   2   2     1228.85     1269.71      9.17 o 
   2   2   2      123.55      107.53      2.90 o 
   3   2   2      509.30      519.83      7.20 o 
   4   2   2       30.57       31.63      3.46 o 
   5   2   2       32.91       29.51      4.54 o 
   6   2   2        6.47        6.11      6.03 o 
   7   2   2        0.43        1.15      8.40 o 
   8   2   2      353.65      367.84     23.23 o 
   9   2   2       22.58       29.64     17.12 o 
 -10   3   2        3.38       -1.40     16.53 o 
  -9   3   2        0.94       -1.80     12.82 o 
  -8   3   2     1159.93     1260.50     39.45 o 
  -7   3   2      290.48      276.34     14.40 o 
  -6   3   2        0.05        3.58      4.10 o 
  -5   3   2      847.14      784.61     14.27 o 
  -4   3   2      325.80      312.30      5.99 o 
  -3   3   2     2928.38     3065.31     14.68 o 
  -2   3   2      220.64      199.78      3.70 o 
  -1   3   2     1344.31     1312.59      9.14 o 
   0   3   2     8038.79     8045.54     52.40 o 
   1   3   2     1388.23     1446.81     12.56 o 
   2   3   2      734.88      809.69      8.28 o 
   3   3   2     8566.40     8781.34     57.62 o 
   4   3   2      105.99      101.94      5.55 o 
   5   3   2       70.49       72.37      7.45 o 
   6   3   2     1392.97     1433.59     24.34 o 
   7   3   2      253.02      253.16     19.69 o 
   8   3   2      689.95      673.67     29.45 o 
   9   3   2        1.24        0.36     13.84 o 
 -10   4   2      450.02      475.57     30.39 o 
  -9   4   2       29.45       19.91     14.18 o 
  -8   4   2      114.59      104.80     11.52 o 
  -7   4   2     1475.85     1435.40     30.30 o 
  -6   4   2      283.46      288.80     14.36 o 
  -5   4   2        7.55        9.58      2.83 o 
  -4   4   2     1785.99     1756.61     15.88 o 
  -3   4   2      177.03      174.70      4.24 o 
  -2   4   2       84.10       91.97      3.80 o 
  -1   4   2      101.56      107.68      4.60 o 
   0   4   2      973.20     1071.38     15.76 o 
   1   4   2      533.06      503.54      8.73 o 
   2   4   2      484.92      511.06      7.76 o 
   3   4   2        1.19        3.00      1.49 o 
   4   4   2      699.27      702.50     12.66 o 
   5   4   2      149.44      138.53      9.45 o 
   6   4   2       41.44       43.61      7.69 o 
   7   4   2      231.39      238.69     18.76 o 
   8   4   2        1.99        1.86     14.52 o 
 -10   5   2       27.38       23.00     14.05 o 
  -9   5   2      320.92      343.84     25.39 o 
  -8   5   2       28.84       19.86      9.80 o 
  -7   5   2       13.02       18.13      8.78 o 
  -6   5   2       76.98       86.04     10.22 o 
  -5   5   2        1.45        0.56      3.63 o 
  -4   5   2     1200.47     1212.98     12.56 o 
  -3   5   2       32.98       40.93      3.61 o 
  -2   5   2       24.68       26.23      3.93 o 
  -1   5   2       32.44       23.21      5.61 o 
   0   5   2       18.18       22.48      5.64 o 
   1   5   2       72.42       82.33      5.81 o 
   2   5   2      198.35      197.59      6.51 o 
   3   5   2       25.97       24.97      2.64 o 
   4   5   2       82.48       80.94      7.41 o 
   5   5   2      222.89      231.74     11.76 o 
   6   5   2        7.66       10.89      7.53 o 
   7   5   2       99.38       88.65     14.37 o 
   8   5   2        1.92       -1.42     14.20 o 
 -10   6   2        5.07        3.96     14.47 o 
  -9   6   2      416.11      365.68     23.61 o 
  -8   6   2       29.57       28.65      8.65 o 
  -7   6   2        0.10        1.99      7.43 o 
  -6   6   2      400.99      409.12     14.85 o 
  -5   6   2      103.00       93.22      5.64 o 
  -4   6   2     1341.87     1351.16     16.06 o 
  -3   6   2       72.78       71.32      5.79 o 
  -2   6   2      568.07      587.76     10.94 o 
  -1   6   2      560.08      504.79     13.27 o 
   0   6   2     1019.05     1003.61     16.17 o 
   1   6   2     1023.62     1036.45     12.69 o 
   2   6   2       29.02       33.66      5.17 o 
   3   6   2       87.02       79.80      4.94 o 
   4   6   2      137.21      139.44      9.59 o 
   5   6   2       66.87       72.00      8.83 o 
   6   6   2      263.26      260.76     13.63 o 
   7   6   2       91.77       79.97     15.30 o 
   8   6   2       48.08       46.98     16.62 o 
 -10   7   2       10.92       10.32     15.53 o 
  -9   7   2      255.30      269.62     15.77 o 
  -8   7   2       91.82       88.84     10.36 o 
  -7   7   2        3.20        4.00      8.42 o 
  -6   7   2      323.45      312.32     13.87 o 
  -5   7   2      180.80      179.53      7.51 o 
  -4   7   2      121.74      138.10      6.81 o 
  -3   7   2       64.99       81.59      6.74 o 
  -2   7   2     1413.80     1432.34     19.59 o 
  -1   7   2     2277.69     2284.70     35.76 o 
   0   7   2       40.28       49.70      6.29 o 
   1   7   2     1160.39     1207.00     14.73 o 
   2   7   2       68.33       57.47      5.46 o 
   3   7   2       40.92       37.80      5.69 o 
   4   7   2        7.61        2.28      7.09 o 
   5   7   2       51.16       58.52      9.08 o 
   6   7   2      348.14      342.67     15.41 o 
   7   7   2       15.53        9.24     13.31 o 
 -10   8   2       15.38       18.80     15.95 o 
  -9   8   2       50.97       47.49     10.42 o 
  -8   8   2      624.28      619.04     21.21 o 
  -7   8   2       76.94       70.89      9.78 o 
  -6   8   2       50.06       45.74      6.65 o 
  -5   8   2      896.73      877.15     15.26 o 
  -4   8   2      527.59      522.73     13.54 o 
  -3   8   2      380.57      379.02     13.11 o 
  -2   8   2      902.77      922.15     19.52 o 
  -1   8   2       86.56       83.30      8.22 o 
   0   8   2     1365.24     1276.15     20.64 o 
   1   8   2      202.66      203.37      8.80 o 
   2   8   2       37.15       37.95      5.41 o 
   3   8   2     1986.94     2015.54     32.56 o 
   4   8   2      177.05      165.24     12.36 o 
   5   8   2        0.35        1.42      8.10 o 
   6   8   2      199.67      239.07     14.44 o 
   7   8   2       52.71       48.71     17.34 o 
  -9   9   2       29.65       20.17     11.10 o 
  -8   9   2       17.85       12.49      8.92 o 
  -7   9   2      502.86      516.24     18.93 o 
  -6   9   2        4.78        2.63      8.15 o 
  -5   9   2       42.42       43.75      6.77 o 
  -4   9   2      102.10      104.00      8.22 o 
  -3   9   2      730.17      713.50     18.41 o 
  -2   9   2      520.49      488.59     15.88 o 
  -1   9   2       84.86       79.76      8.97 o 
   0   9   2      288.49      294.02     11.70 o 
   1   9   2      610.84      554.27     13.54 o 
   2   9   2       13.84       11.91      5.10 o 
   3   9   2        1.10        3.84      7.89 o 
   4   9   2      347.70      340.38     15.02 o 
   5   9   2       23.79       34.49      8.45 o 
   6   9   2       12.57        9.96     10.09 o 
  -9  10   2      220.71      254.69     24.19 o 
  -8  10   2        1.33       -0.72     10.54 o 
  -7  10   2       67.16       76.33     10.22 o 
  -6  10   2        5.75       16.15      9.87 o 
  -5  10   2      464.02      473.31     14.56 o 
  -4  10   2      957.38      964.92     20.07 o 
  -3  10   2       78.58       79.83      9.10 o 
  -2  10   2       20.44       21.84      7.73 o 
  -1  10   2       86.46       72.87      9.39 o 
   0  10   2      163.26      138.35      9.49 o 
   1  10   2      136.21      112.04      7.96 o 
   2  10   2      286.42      285.06     10.20 o 
   3  10   2       35.40       30.61      8.03 o 
   4  10   2        1.97        3.25      8.45 o 
   5  10   2       26.67       33.86      9.78 o 
  -9  11   2      111.76      115.30     31.80 o 
  -8  11   2        0.04        4.18     11.52 o 
  -7  11   2      160.58      150.18     15.65 o 
  -6  11   2        4.33        4.76     10.42 o 
  -5  11   2      106.51       95.57      9.09 o 
  -4  11   2      398.55      405.63     14.63 o 
  -3  11   2      102.89       86.79      9.85 o 
  -2  11   2      464.47      474.22     17.56 o 
  -1  11   2      350.94      343.71     15.72 o 
   0  11   2       48.24       51.09      9.42 o 
   1  11   2      109.43      128.60      7.86 o 
   2  11   2       55.08       46.69      8.23 o 
   3  11   2      159.69      140.65     13.07 o 
   4  11   2      278.44      284.85     20.69 o 
   5  11   2       11.10       16.85     15.05 o 
  -8  12   2       41.72       41.08     17.47 o 
  -7  12   2        2.67        6.00     11.71 o 
  -6  12   2      249.81      231.21     18.39 o 
  -5  12   2       26.23       27.48      9.22 o 
  -4  12   2       11.40       16.06      7.42 o 
  -3  12   2      102.48      109.80     11.34 o 
  -2  12   2      413.53      404.98     17.48 o 
  -1  12   2      201.63      192.52     13.35 o 
   0  12   2       88.55       64.65     10.14 o 
   1  12   2      235.00      220.63     12.36 o 
   2  12   2      216.92      269.79     19.52 o 
   3  12   2      268.56      252.63     19.97 o 
   4  12   2      140.08      158.32     17.61 o 
  -8  13   2      101.10       61.15     24.07 o 
  -7  13   2       90.03       91.20     15.19 o 
  -6  13   2       24.30       31.08     12.61 o 
  -5  13   2      217.89      240.90     15.40 o 
  -4  13   2      197.87      197.08     12.72 o 
  -3  13   2      534.54      536.16     20.51 o 
  -2  13   2      293.94      280.51     16.87 o 
  -1  13   2       45.93       45.67      9.75 o 
   0  13   2      529.35      550.13     18.71 o 
   1  13   2        3.37        4.02     11.84 o 
   2  13   2        5.05        4.46     11.33 o 
   3  13   2     1028.89     1133.62     39.18 o 
  -7  14   2      111.82       76.53     23.26 o 
  -6  14   2       11.31       11.30     12.21 o 
  -5  14   2       47.06       42.85     11.13 o 
  -4  14   2      121.64      122.50     13.15 o 
  -3  14   2      224.91      246.78     15.85 o 
  -2  14   2      588.01      638.91     23.25 o 
  -1  14   2       38.51       40.82      9.73 o 
   0  14   2       29.36       22.59      8.72 o 
   1  14   2      339.32      354.43     23.15 o 
   2  14   2      388.32      447.11     44.77 o 
  -5  15   2        1.42        2.73     10.26 o 
  -4  15   2        0.95        7.01     11.22 o 
  -3  15   2        0.58        0.23     10.20 o 
  -2  15   2       86.60       84.87     11.75 o 
  -1  15   2        2.53       11.01      9.28 o 
   0  15   2       23.22       32.29     13.04 o 
   0 -16   3       21.65       19.41     10.17 o 
   1 -16   3      461.88      487.92     22.22 o 
   2 -16   3        1.93        6.15     10.93 o 
   3 -16   3      193.05      205.73     15.36 o 
   4 -16   3      152.35      166.08     17.23 o 
   5 -16   3        2.73        1.38     17.80 o 
  -2 -15   3       16.80       27.74     16.04 o 
  -1 -15   3      349.32      336.24     18.89 o 
   0 -15   3       46.99       47.84     11.23 o 
   1 -15   3        4.92        4.78      9.89 o 
   2 -15   3      126.45      118.23     12.86 o 
   3 -15   3       17.23       14.77      9.67 o 
   4 -15   3      195.11      188.38     15.21 o 
   5 -15   3       25.11       30.05     12.44 o 
   6 -15   3        0.42        8.91     15.34 o 
  -3 -14   3        0.07        2.98     16.27 o 
  -2 -14   3      102.60       92.49     14.93 o 
  -1 -14   3       30.13       21.95      9.99 o 
   0 -14   3        2.10        2.64      9.00 o 
   1 -14   3       19.20       20.85      9.53 o 
   2 -14   3        0.80        1.12      9.12 o 
   3 -14   3        3.29        4.63      8.40 o 
   4 -14   3      106.37      109.95     10.34 o 
   5 -14   3      178.77      178.88     14.61 o 
   6 -14   3       17.57       14.55     11.56 o 
   7 -14   3      107.82      114.25     16.70 o 
  -4 -13   3      357.90      351.54     22.53 o 
  -3 -13   3       71.96       82.43     19.01 o 
  -2 -13   3       54.39       67.67     10.30 o 
  -1 -13   3      897.90      921.18     26.18 o 
   0 -13   3       19.07       26.25      9.36 o 
   1 -13   3       26.54       21.24      8.87 o 
   2 -13   3      827.73      817.25     21.21 o 
   3 -13   3      120.95      117.47     10.42 o 
   4 -13   3      136.81      134.72     10.68 o 
   5 -13   3       12.80        9.13      8.77 o 
   6 -13   3        0.97        3.06     10.56 o 
   7 -13   3      195.76      211.13     19.04 o 
   8 -13   3      129.33      134.15     17.12 o 
  -5 -12   3      112.50       90.58     15.54 o 
  -4 -12   3      116.99      169.20     17.30 o 
  -3 -12   3      694.39      794.92     40.51 o 
  -2 -12   3        4.10        3.24      8.90 o 
  -1 -12   3       15.23       12.23      8.72 o 
   0 -12   3      485.51      496.42     18.66 o 
   1 -12   3       28.57       17.62      8.36 o 
   2 -12   3       28.31       29.09      7.43 o 
   3 -12   3      104.52      108.03      9.69 o 
   4 -12   3      430.56      440.50     15.31 o 
   5 -12   3       22.00       22.43      7.15 o 
   6 -12   3      112.59      105.88     13.25 o 
   7 -12   3      395.68      408.56     19.29 o 
   8 -12   3       55.06       49.47     10.85 o 
  -6 -11   3        2.28       -1.18     12.36 o 
  -5 -11   3      386.69      420.96     23.96 o 
  -4 -11   3      410.01      408.78     22.57 o 
  -3 -11   3      163.99      139.56     13.54 o 
  -2 -11   3      673.17      681.06     20.89 o 
  -1 -11   3        9.95       15.15      8.12 o 
   0 -11   3      232.97      246.12     13.51 o 
   1 -11   3     1181.23     1180.13     22.72 o 
   2 -11   3       27.46       21.63      6.99 o 
   3 -11   3      540.80      503.73     15.45 o 
   4 -11   3      399.48      378.11     13.59 o 
   5 -11   3       68.88       74.62      7.95 o 
   6 -11   3      567.39      560.03     23.38 o 
   7 -11   3       66.03       57.45     10.00 o 
   8 -11   3       11.87       16.98      9.78 o 
   9 -11   3      178.93      178.25     14.93 o 
  -6 -10   3      334.70      322.17     21.48 o 
  -5 -10   3       18.22       19.77     11.41 o 
  -4 -10   3      242.35      254.23     17.55 o 
  -3 -10   3        5.26        4.04      8.45 o 
  -2 -10   3       19.27       13.29      7.63 o 
  -1 -10   3      472.96      457.88     16.54 o 
   0 -10   3       91.54       81.59      9.16 o 
   1 -10   3       38.40       38.19      7.08 o 
   2 -10   3      313.27      273.83     11.48 o 
   3 -10   3       77.61       81.54      7.98 o 
   4 -10   3       37.96       38.72      6.63 o 
   5 -10   3      187.32      196.45     11.83 o 
   6 -10   3       78.34       77.36      9.63 o 
   7 -10   3       34.78       30.58      9.22 o 
   8 -10   3       11.63        7.69      8.61 o 
   9 -10   3       62.91       66.34     14.02 o 
  -7  -9   3      109.55      107.51     16.29 o 
  -6  -9   3       14.67       15.49     11.86 o 
  -5  -9   3        5.54        4.69     10.83 o 
  -4  -9   3        1.06        5.67      6.34 o 
  -3  -9   3      158.25      158.88      9.86 o 
  -2  -9   3     1272.38     1213.98     19.12 o 
  -1  -9   3      224.77      232.82      9.91 o 
   0  -9   3      605.78      563.66     16.48 o 
   1  -9   3       35.25       33.19      4.16 o 
   2  -9   3       23.81       20.35      4.48 o 
   3  -9   3       37.37       37.16      6.17 o 
   4  -9   3      323.53      320.80     11.24 o 
   5  -9   3       10.20        9.42      5.88 o 
   6  -9   3      122.35      121.85      9.88 o 
   7  -9   3       16.85       15.54      8.22 o 
   8  -9   3       26.92       27.05      9.81 o 
   9  -9   3       54.85       53.94     13.01 o 
  -7  -8   3       65.02       62.30     13.87 o 
  -6  -8   3      214.10      241.63     13.35 o 
  -5  -8   3       28.11       34.88      8.90 o 
  -4  -8   3      158.00      140.37      9.51 o 
  -3  -8   3      377.30      361.41      9.74 o 
  -2  -8   3       33.17       37.27      4.73 o 
  -1  -8   3     1764.43     1731.91     16.64 o 
   0  -8   3       61.54       62.30      6.35 o 
   1  -8   3        0.32        1.75      3.08 o 
   2  -8   3     1520.00     1489.53     20.60 o 
   3  -8   3       11.88       12.99      5.00 o 
   4  -8   3      574.42      581.01     14.56 o 
   5  -8   3      235.41      234.77      9.40 o 
   6  -8   3        3.61        4.55      5.49 o 
   7  -8   3      285.61      302.94     14.09 o 
   8  -8   3      259.18      267.43     15.31 o 
   9  -8   3        0.02        0.33     15.98 o 
  -8  -7   3      391.00      343.99     19.41 o 
  -7  -7   3      129.06      131.87     13.26 o 
  -6  -7   3      219.03      226.59     12.64 o 
  -5  -7   3       90.90       81.49      9.80 o 
  -4  -7   3        1.35        1.61      6.08 o 
  -3  -7   3     5721.29     5744.86     42.50 o 
  -2  -7   3       20.87       27.69      4.22 o 
  -1  -7   3       13.49        8.68      3.07 o 
   0  -7   3      466.63      449.42     11.31 o 
   1  -7   3      598.85      632.94     10.14 o 
   2  -7   3     1798.26     1807.51     22.04 o 
   3  -7   3       53.48       56.30      5.58 o 
   4  -7   3     1663.83     1627.63     18.70 o 
   5  -7   3       52.43       48.88      5.30 o 
   6  -7   3      112.95      125.63      7.51 o 
   7  -7   3      175.09      184.41      9.68 o 
   8  -7   3      116.51      117.23      9.93 o 
   9  -7   3       12.16       17.46     17.21 o 
  -8  -6   3        3.29        5.31     10.63 o 
  -7  -6   3        0.56       -1.22      9.09 o 
  -6  -6   3      133.55      128.20     10.37 o 
  -5  -6   3        0.46        1.33      5.32 o 
  -4  -6   3      214.71      217.94      7.99 o 
  -3  -6   3       23.59       34.40      4.60 o 
  -2  -6   3      810.92      796.56     13.84 o 
  -1  -6   3      240.78      273.15      6.30 o 
   0  -6   3        0.26        3.13      5.10 o 
   1  -6   3     3149.57     3240.31     23.66 o 
   2  -6   3       23.57       24.71      3.61 o 
   3  -6   3       66.57       66.32      4.67 o 
   4  -6   3      486.38      481.01      9.41 o 
   5  -6   3        7.36        9.27      3.53 o 
   6  -6   3      169.42      173.48      7.61 o 
   7  -6   3        1.94        3.47      6.43 o 
   8  -6   3      107.88       87.08     12.50 o 
   9  -6   3      258.91      265.51     25.08 o 
  10  -6   3       40.56       42.94     24.35 o 
  -9  -5   3      157.40      149.75     15.09 o 
  -8  -5   3      219.52      200.57     14.85 o 
  -7  -5   3      205.18      213.23     12.22 o 
  -6  -5   3      974.25      984.37     18.70 o 
  -5  -5   3       45.54       44.31      5.32 o 
  -4  -5   3      992.78      993.79     15.17 o 
  -3  -5   3       10.63       11.39      4.06 o 
  -2  -5   3      257.27      247.49      7.21 o 
  -1  -5   3      441.78      435.87      7.03 o 
   0  -5   3       78.24       97.97      6.00 o 
   1  -5   3     4885.09     5063.79     20.52 o 
   2  -5   3      868.28      876.62      9.68 o 
   3  -5   3        2.23        5.18      3.51 o 
   4  -5   3       28.37       30.72      3.69 o 
   5  -5   3      110.15      104.86      4.90 o 
   6  -5   3       14.58       12.07      5.89 o 
   7  -5   3        0.76        3.29      6.01 o 
   8  -5   3       15.96       14.78     15.16 o 
   9  -5   3        9.67       14.77     15.78 o 
  -9  -4   3       11.37        2.35     10.59 o 
  -8  -4   3       80.16       84.67     14.58 o 
  -7  -4   3       19.39       23.39      9.04 o 
  -6  -4   3       63.59       62.07      7.45 o 
  -5  -4   3      109.04      102.79      5.54 o 
  -4  -4   3        0.20       -0.93      4.11 o 
  -3  -4   3      134.01      135.28      7.42 o 
  -2  -4   3       55.66       61.27      5.21 o 
  -1  -4   3      199.79      187.16      5.13 o 
   0  -4   3      543.13      523.46      8.25 o 
   1  -4   3     3072.48     2899.63     16.15 o 
   2  -4   3      705.64      715.47      8.86 o 
   3  -4   3       35.47       30.31      3.47 o 
   4  -4   3      913.02      926.29     15.24 o 
   5  -4   3        7.94        9.80      3.66 o 
   6  -4   3       76.83       69.93      7.14 o 
   7  -4   3       32.02       41.47      6.41 o 
   8  -4   3       70.25       83.27     16.82 o 
   9  -4   3       88.72       82.21     18.28 o 
  -9  -3   3      412.44      392.51     23.44 o 
  -8  -3   3        4.42       13.61      8.86 o 
  -7  -3   3      433.85      445.31     17.38 o 
  -6  -3   3      466.51      473.85     10.67 o 
  -5  -3   3      769.83      774.78     10.55 o 
  -4  -3   3      246.00      207.66      8.48 o 
  -3  -3   3      403.14      437.69     10.71 o 
  -2  -3   3     1454.25     1517.51     15.77 o 
  -1  -3   3     5925.44     5822.99     35.49 o 
   0  -3   3        8.68       13.38      2.57 o 
   1  -3   3      169.04      164.20      3.52 o 
   2  -3   3     5094.14     5305.40     26.71 o 
   3  -3   3     1380.85     1436.90     22.62 o 
   4  -3   3     1895.33     1871.25     20.09 o 
   5  -3   3      424.85      396.59      8.64 o 
   6  -3   3      106.67       96.16      7.01 o 
   7  -3   3      716.16      709.41     18.98 o 
   8  -3   3        1.68       -4.68     15.39 o 
   9  -3   3        1.84        1.06     14.38 o 
 -10  -2   3      130.00      112.39     28.64 o 
  -9  -2   3       32.07       31.42     17.46 o 
  -8  -2   3      319.01      322.28     16.27 o 
  -7  -2   3        5.28        3.47      8.13 o 
  -6  -2   3     1510.42     1539.14     19.27 o 
  -5  -2   3       54.77       48.64      3.46 o 
  -4  -2   3       82.36       87.53      4.14 o 
  -3  -2   3     3204.42     3178.21     19.29 o 
  -2  -2   3      218.96      230.38      5.64 o 
  -1  -2   3      163.54      162.48      3.91 o 
   0  -2   3      655.95      699.69      5.91 o 
   1  -2   3      236.21      268.61      4.19 o 
   2  -2   3      196.99      200.36      5.50 o 
   3  -2   3       10.11        4.14      2.78 o 
   4  -2   3       66.25       66.96      3.80 o 
   5  -2   3      294.24      277.17      7.28 o 
   6  -2   3      118.24      108.43      6.63 o 
   7  -2   3       18.97       25.07      8.88 o 
   8  -2   3      617.58      646.48     33.72 o 
   9  -2   3        6.85        7.78     18.42 o 
 -10  -1   3      175.17      147.53     22.12 o 
  -9  -1   3      292.25      291.16     25.66 o 
  -8  -1   3      267.17      283.92     20.97 o 
  -7  -1   3        5.00        7.68      9.06 o 
  -6  -1   3      315.52      317.32      9.08 o 
  -5  -1   3      523.37      517.01     10.70 o 
  -4  -1   3      468.20      519.44     10.05 o 
  -3  -1   3      123.26      121.72      6.50 o 
  -2  -1   3     4008.66     3973.12     18.71 o 
  -1  -1   3     1119.23     1183.86      8.01 o 
   0  -1   3      878.37      889.98      6.44 o 
   1  -1   3    16801.05    16690.82     48.57 o 
   2  -1   3     6192.23     6572.19     21.94 o 
   3  -1   3        0.49        2.07      2.10 o 
   4  -1   3      376.34      368.70      6.44 o 
   5  -1   3       63.34       60.45      3.75 o 
   6  -1   3      700.38      698.46     16.58 o 
   7  -1   3       92.39       84.73     11.11 o 
   8  -1   3        2.23        3.09     16.54 o 
   9  -1   3      160.82      194.22     24.03 o 
 -10   0   3       32.28       30.75     17.91 o 
  -9   0   3        0.08       -0.25     10.46 o 
  -8   0   3      263.49      271.44     20.73 o 
  -7   0   3      281.32      293.03     13.39 o 
  -6   0   3       86.34       85.87      4.95 o 
  -5   0   3       40.53       54.23      4.46 o 
  -4   0   3      244.90      246.76      8.87 o 
  -3   0   3     1492.89     1492.75     16.76 o 
  -2   0   3     3541.60     3468.99     18.69 o 
  -1   0   3     6046.29     5916.72     24.64 o 
   0   0   3       99.35       90.60      2.34 o 
   1   0   3      985.91      927.87      5.96 o 
   2   0   3        1.29        1.81      1.83 o 
   3   0   3      151.36      133.67      3.63 o 
   4   0   3        3.77        1.71      1.36 o 
   5   0   3        0.07        2.80      4.10 o 
   6   0   3        1.16        0.08      7.83 o 
   7   0   3        4.13        3.18      8.92 o 
   8   0   3       33.64       32.21     15.91 o 
   9   0   3      116.11      108.65     22.29 o 
 -10   1   3      162.59      174.41     22.27 o 
  -9   1   3       36.55       36.15     13.59 o 
  -8   1   3       10.97        8.45     12.65 o 
  -7   1   3      150.12      153.36     10.97 o 
  -6   1   3      486.19      510.88     16.69 o 
  -5   1   3      395.79      398.85      8.62 o 
  -4   1   3     1564.00     1619.85     23.82 o 
  -3   1   3       20.27       29.76      4.43 o 
  -2   1   3     5999.35     6016.93     34.13 o 
  -1   1   3     3092.83     3114.46     21.86 o 
   0   1   3       12.01       15.39      1.73 o 
   1   1   3     6112.62     6126.10     24.19 o 
   2   1   3      905.58      900.12      8.51 o 
   3   1   3        8.87        8.32      1.58 o 
   4   1   3     2566.86     2667.57     27.01 o 
   5   1   3      207.53      210.08      9.30 o 
   6   1   3       55.93       52.05      9.44 o 
   7   1   3      100.78       98.44     11.35 o 
   8   1   3      195.60      177.79     22.29 o 
   9   1   3      527.26      531.56     36.01 o 
 -10   2   3        1.91       -2.61     23.83 o 
  -9   2   3      326.97      321.01     23.84 o 
  -8   2   3      183.83      189.14     18.38 o 
  -7   2   3      394.66      361.20     22.15 o 
  -6   2   3       11.08        8.85      7.25 o 
  -5   2   3     1327.35     1318.99     18.44 o 
  -4   2   3     2307.31     2353.50     14.47 o 
  -3   2   3      966.57      996.91     15.91 o 
  -2   2   3      532.43      545.17      9.16 o 
  -1   2   3        4.53        7.91      3.12 o 
   0   2   3        8.61        8.68      1.88 o 
   1   2   3     1366.11     1353.09      9.10 o 
   2   2   3      881.25      920.50      8.03 o 
   3   2   3      211.49      193.30      4.34 o 
   4   2   3      665.14      641.02     11.82 o 
   5   2   3       16.96       16.64      6.34 o 
   6   2   3      242.52      232.47     13.77 o 
   7   2   3      246.03      251.98     15.56 o 
   8   2   3        3.84       -2.45     14.01 o 
   9   2   3        0.92       10.99     18.02 o 
 -10   3   3      209.07      217.74     23.21 o 
  -9   3   3      198.29      219.68     21.11 o 
  -8   3   3      429.20      446.00     18.93 o 
  -7   3   3      320.12      308.52     15.54 o 
  -6   3   3      633.88      638.21     19.34 o 
  -5   3   3        1.01        1.88      1.96 o 
  -4   3   3       91.09       90.62      3.69 o 
  -3   3   3     4157.04     4258.35     25.65 o 
  -2   3   3     3013.51     3205.37     18.97 o 
  -1   3   3       38.37       45.80      5.04 o 
   0   3   3     5617.53     5681.81     29.13 o 
   1   3   3       12.29       20.06      3.52 o 
   2   3   3      841.90      789.08      8.76 o 
   3   3   3     2267.39     2360.10     23.18 o 
   4   3   3      318.03      291.73     10.06 o 
   5   3   3      371.29      365.87     13.21 o 
   6   3   3      236.25      221.27     11.76 o 
   7   3   3      104.81       83.35     11.25 o 
   8   3   3      633.02      645.34     29.46 o 
 -10   4   3      134.97      127.55     18.67 o 
  -9   4   3      122.36      115.83     17.34 o 
  -8   4   3      309.98      316.22     19.01 o 
  -7   4   3        0.20        0.88      8.20 o 
  -6   4   3        8.26        3.60      8.29 o 
  -5   4   3     1875.99     1885.78     24.26 o 
  -4   4   3      201.69      195.70      5.61 o 
  -3   4   3       21.50       34.42      3.09 o 
  -2   4   3        1.18        0.08      2.52 o 
  -1   4   3       18.38       28.30      5.26 o 
   0   4   3      499.32      473.46      9.19 o 
   1   4   3     4049.48     4234.73     38.87 o 
   2   4   3       70.53       61.31      3.08 o 
   3   4   3       19.71       20.77      1.82 o 
   4   4   3      335.30      328.32     11.01 o 
   5   4   3        2.49        0.62      7.05 o 
   6   4   3      339.70      330.09     13.94 o 
   7   4   3        4.66       -1.23     12.34 o 
   8   4   3        0.91        0.30     14.76 o 
 -10   5   3        0.08        7.65     15.25 o 
  -9   5   3        7.41        3.04     13.14 o 
  -8   5   3       63.18       61.78     11.20 o 
  -7   5   3        2.66        3.07      8.52 o 
  -6   5   3      712.62      721.78     18.69 o 
  -5   5   3      303.38      303.96      7.64 o 
  -4   5   3        6.56        7.82      2.70 o 
  -3   5   3       34.82       29.70      3.26 o 
  -2   5   3      159.09      167.82      5.37 o 
  -1   5   3       20.83       21.16      5.21 o 
   0   5   3     1235.03     1199.52     15.18 o 
   1   5   3       13.18       14.59      4.43 o 
   2   5   3     1152.59     1203.77     17.05 o 
   3   5   3       26.15       26.02      2.39 o 
   4   5   3      133.49      137.04      8.70 o 
   5   5   3       38.21       34.21      7.61 o 
   6   5   3        3.65       10.18      7.71 o 
   7   5   3        0.39        2.26     12.81 o 
   8   5   3       15.94       23.22     13.63 o 
 -10   6   3      124.33      106.45     15.62 o 
  -9   6   3        6.02        7.53      8.62 o 
  -8   6   3       71.30       71.76     10.12 o 
  -7   6   3      226.92      228.41     12.98 o 
  -6   6   3        0.35        0.48      7.53 o 
  -5   6   3      137.79      134.84      5.37 o 
  -4   6   3     1166.85     1165.17     13.05 o 
  -3   6   3        0.20        0.41      3.29 o 
  -2   6   3     2626.56     2624.28     29.66 o 
  -1   6   3     1564.20     1559.62     20.12 o 
   0   6   3      543.92      558.35     11.60 o 
   1   6   3      745.94      739.30     14.06 o 
   2   6   3        5.27       13.21      5.12 o 
   3   6   3      330.22      336.36      8.52 o 
   4   6   3      416.36      429.90     13.50 o 
   5   6   3       24.04       20.24      8.23 o 
   6   6   3      137.60      148.67     11.41 o 
   7   6   3      214.13      196.50     18.72 o 
 -10   7   3        0.09       -0.48     14.50 o 
  -9   7   3      509.80      487.11     20.06 o 
  -8   7   3      178.98      173.77     13.06 o 
  -7   7   3      228.01      218.67     13.12 o 
  -6   7   3      332.71      328.11     14.26 o 
  -5   7   3      432.41      423.95     10.34 o 
  -4   7   3      882.56      867.48     21.63 o 
  -3   7   3       52.51       57.70      4.88 o 
  -2   7   3       30.53       31.98      4.23 o 
  -1   7   3     4018.26     3910.65     55.55 o 
   0   7   3     1001.23     1033.28     15.32 o 
   1   7   3      251.84      255.25      7.71 o 
   2   7   3      388.26      401.12     12.06 o 
   3   7   3      423.96      405.46     12.26 o 
   4   7   3      199.42      197.85     10.67 o 
   5   7   3       10.96       11.60      8.18 o 
   6   7   3      542.49      547.18     19.32 o 
   7   7   3       91.45       89.49     17.05 o 
 -10   8   3      156.09      179.73     22.06 o 
  -9   8   3       65.85       73.43     11.01 o 
  -8   8   3      416.71      461.90     18.87 o 
  -7   8   3      378.02      369.13     16.20 o 
  -6   8   3       21.35       21.98      6.01 o 
  -5   8   3        4.09        4.03      4.36 o 
  -4   8   3        9.14        8.23      5.69 o 
  -3   8   3     2929.23     2863.46     50.30 o 
  -2   8   3      295.97      290.95      9.34 o 
  -1   8   3      377.33      352.08     13.60 o 
   0   8   3     1570.47     1579.90     19.97 o 
   1   8   3       82.02       77.47      6.72 o 
   2   8   3      397.75      363.31     12.43 o 
   3   8   3      223.41      245.57     13.49 o 
   4   8   3       23.29       29.40      7.99 o 
   5   8   3      229.94      241.73     13.82 o 
   6   8   3       53.89       51.09     10.07 o 
  -9   9   3        0.69        4.52     11.63 o 
  -8   9   3      248.09      244.56     14.99 o 
  -7   9   3        0.05        2.17      8.29 o 
  -6   9   3        9.81       11.45      7.49 o 
  -5   9   3      242.56      250.05     10.73 o 
  -4   9   3      175.04      182.65      9.55 o 
  -3   9   3      268.72      277.60     11.50 o 
  -2   9   3       34.31       35.18      7.62 o 
  -1   9   3      130.41      133.61     10.53 o 
   0   9   3       90.07       82.28      6.78 o 
   1   9   3      261.67      261.31     10.26 o 
   2   9   3      188.45      200.35      8.50 o 
   3   9   3      315.03      345.80     16.03 o 
   4   9   3       94.22       91.95     10.10 o 
   5   9   3       59.30       52.83      9.83 o 
   6   9   3       52.34       43.76     10.36 o 
  -9  10   3      166.40      164.04     17.01 o 
  -8  10   3       16.43        4.49     11.72 o 
  -7  10   3       23.11       19.01     11.16 o 
  -6  10   3      228.34      213.31     17.16 o 
  -5  10   3        5.77        6.50      8.45 o 
  -4  10   3      146.43      158.89      9.71 o 
  -3  10   3       72.24       67.27      8.01 o 
  -2  10   3       11.02        8.77      7.66 o 
  -1  10   3        5.47        6.00      7.91 o 
   0  10   3        1.13        3.41      5.49 o 
   1  10   3        1.01        3.78      6.06 o 
   2  10   3       20.54       17.77      7.55 o 
   3  10   3       86.50       88.85      9.75 o 
   4  10   3        6.43        5.48      7.75 o 
   5  10   3       30.25       41.72     10.67 o 
  -9  11   3       22.49       15.90     16.27 o 
  -8  11   3        6.20        5.69     12.97 o 
  -7  11   3      229.51      228.32     18.05 o 
  -6  11   3        5.67        3.80     11.28 o 
  -5  11   3      306.39      326.91     16.37 o 
  -4  11   3      334.84      325.12     13.59 o 
  -3  11   3      222.50      234.12     12.17 o 
  -2  11   3     1208.50     1184.49     30.84 o 
  -1  11   3       57.27       52.17      9.45 o 
   0  11   3        0.02       -1.05      8.14 o 
   1  11   3      958.22     1003.53     22.83 o 
   2  11   3       21.05       28.45      9.74 o 
   3  11   3      237.24      191.18     17.82 o 
   4  11   3      275.16      273.33     18.07 o 
  -8  12   3       44.27       34.37     14.21 o 
  -7  12   3      151.53      140.03     16.74 o 
  -6  12   3      144.87      143.54     15.91 o 
  -5  12   3        7.55        9.92      9.41 o 
  -4  12   3      560.89      577.10     18.16 o 
  -3  12   3        7.34        4.65      7.72 o 
  -2  12   3      135.10      132.50     11.99 o 
  -1  12   3      596.54      646.75     21.98 o 
   0  12   3      258.15      244.93     15.14 o 
   1  12   3        2.68        0.75      8.96 o 
   2  12   3      194.13      207.05     18.01 o 
   3  12   3      334.95      335.40     22.67 o 
  -7  13   3       51.65       57.51     14.44 o 
  -6  13   3      231.47      234.80     19.43 o 
  -5  13   3        0.42        0.82      9.76 o 
  -4  13   3        8.95       11.76     10.26 o 
  -3  13   3      677.59      699.17     20.85 o 
  -2  13   3       15.92       17.22      9.22 o 
  -1  13   3      206.91      214.73     14.77 o 
   0  13   3      155.18      139.34     13.31 o 
   1  13   3       71.31       91.04     14.55 o 
   2  13   3      173.04      180.88     18.43 o 
  -6  14   3       11.14       10.25     12.79 o 
  -5  14   3      152.28      165.14     14.63 o 
  -4  14   3       47.60       54.47     11.34 o 
  -3  14   3       31.51       34.84     11.39 o 
  -2  14   3      291.44      332.76     16.04 o 
  -1  14   3      129.02      142.44     13.74 o 
   0  14   3       16.37       13.99     10.12 o 
   1  14   3      309.80      348.28     23.56 o 
  -5  15   3       14.09        9.45     12.16 o 
  -4  15   3        4.61        2.05     11.13 o 
  -3  15   3       53.82       61.89     12.56 o 
  -2  15   3       56.06       68.82     10.48 o 
  -1  15   3        7.49        1.67      8.41 o 
  -1 -16   4       22.20       15.13     14.88 o 
   0 -16   4        5.20        1.39     11.06 o 
   1 -16   4        0.11        0.86     10.42 o 
   2 -16   4        6.60        4.48     10.26 o 
   3 -16   4      290.66      333.11     21.68 o 
   4 -16   4        1.52       -0.69     12.66 o 
   5 -16   4       25.19       30.15     19.21 o 
  -2 -15   4       11.33        9.39     17.62 o 
  -1 -15   4      108.82      129.35     13.34 o 
   0 -15   4       79.92       85.69     11.45 o 
   1 -15   4        6.71        8.98      9.32 o 
   2 -15   4       35.50       33.94     10.23 o 
   3 -15   4       99.66       87.05     11.32 o 
   4 -15   4       71.41       81.09     13.54 o 
   5 -15   4        3.28        3.25     14.18 o 
   6 -15   4       46.26       55.96     16.85 o 
  -3 -14   4       62.98       61.44     18.26 o 
  -2 -14   4       44.14       60.58     12.38 o 
  -1 -14   4      233.37      270.33     16.84 o 
   0 -14   4      154.40      133.98     12.71 o 
   1 -14   4       74.82       66.32     10.64 o 
   2 -14   4      123.75      126.52     12.32 o 
   3 -14   4        0.14       -0.75      8.31 o 
   4 -14   4       16.85       17.55     11.83 o 
   5 -14   4      387.70      421.43     22.36 o 
   6 -14   4      191.23      210.46     22.04 o 
   7 -14   4       59.38       47.35     17.41 o 
  -4 -13   4      233.11      244.84     19.95 o 
  -3 -13   4       57.90       46.74     16.92 o 
  -2 -13   4      297.64      304.90     19.09 o 
  -1 -13   4      797.76      759.02     23.99 o 
   0 -13   4      122.42      109.67     11.28 o 
   1 -13   4      304.65      338.10     16.60 o 
   2 -13   4      161.27      153.14     12.19 o 
   3 -13   4       55.60       56.96      9.66 o 
   4 -13   4      929.78      928.68     24.25 o 
   5 -13   4        4.36        2.50     10.11 o 
   6 -13   4       10.99        8.71     13.96 o 
   7 -13   4      764.22      822.58     32.20 o 
  -5 -12   4      183.99      190.39     19.09 o 
  -4 -12   4       20.09       32.36     16.10 o 
  -3 -12   4      137.22      125.66     13.95 o 
  -2 -12   4       36.14       33.80     10.56 o 
  -1 -12   4      556.13      565.49     20.00 o 
   0 -12   4      526.00      529.35     19.09 o 
   1 -12   4        0.01        0.89      8.60 o 
   2 -12   4        0.23       -0.28      7.91 o 
   3 -12   4      119.12      127.97     10.84 o 
   4 -12   4        0.18        0.44      7.01 o 
   5 -12   4      191.22      185.25     13.23 o 
   6 -12   4        7.58       14.06     12.60 o 
   7 -12   4        5.69       10.54     11.55 o 
   8 -12   4       20.40       23.09     13.94 o 
  -6 -11   4       37.85       39.55     13.19 o 
  -5 -11   4      309.50      318.42     21.24 o 
  -4 -11   4      252.74      257.86     23.20 o 
  -3 -11   4       81.19       63.11     10.93 o 
  -2 -11   4      206.73      198.90     19.32 o 
  -1 -11   4        0.24       -2.12      8.12 o 
   0 -11   4        1.26        4.05      8.23 o 
   1 -11   4       46.69       36.81      8.56 o 
   2 -11   4       73.08       74.09      9.45 o 
   3 -11   4      152.80      154.11      9.67 o 
   4 -11   4        5.80        9.44      6.37 o 
   5 -11   4        0.88        2.68      7.56 o 
   6 -11   4      140.79      148.99     12.22 o 
   7 -11   4        0.11        1.87      8.87 o 
   8 -11   4        0.65       -2.22     10.78 o 
  -7 -10   4       23.36       29.55     14.41 o 
  -6 -10   4       66.18       51.86     12.75 o 
  -5 -10   4       10.56       15.41     11.27 o 
  -4 -10   4        2.58       -1.81     14.42 o 
  -3 -10   4       26.28       19.82      9.15 o 
  -2 -10   4      600.87      575.84     16.52 o 
  -1 -10   4      793.89      753.69     17.31 o 
   0 -10   4       56.38       60.62      7.71 o 
   1 -10   4      235.60      213.97     10.43 o 
   2 -10   4     1184.47     1205.74     23.62 o 
   3 -10   4      819.08      819.53     17.72 o 
   4 -10   4      179.06      186.17      9.71 o 
   5 -10   4      374.08      364.69     14.97 o 
   6 -10   4        8.55        9.77      9.02 o 
   7 -10   4       60.01       54.22      9.87 o 
   8 -10   4       81.55       84.73     11.33 o 
   9 -10   4       90.93       77.31     18.36 o 
  -7  -9   4      154.24      140.88     17.45 o 
  -6  -9   4        1.27       -2.82     11.41 o 
  -5  -9   4      390.68      397.03     21.11 o 
  -4  -9   4      139.37      134.42     12.38 o 
  -3  -9   4       67.09       65.69     10.55 o 
  -2  -9   4      547.69      513.09     11.32 o 
  -1  -9   4      369.68      332.57     11.67 o 
   0  -9   4       27.28       19.93      6.32 o 
   1  -9   4        5.31        4.33      5.66 o 
   2  -9   4      193.92      202.94      9.50 o 
   3  -9   4      338.15      357.85     11.61 o 
   4  -9   4      100.50       99.92      7.44 o 
   5  -9   4      174.95      169.05      8.57 o 
   6  -9   4      415.83      426.36     17.05 o 
   7  -9   4        0.72       -1.60      9.39 o 
   8  -9   4      108.88      108.74     12.23 o 
   9  -9   4       87.56       89.54     19.36 o 
  -8  -8   4      178.04      192.20     19.14 o 
  -7  -8   4      159.50      160.37     17.24 o 
  -6  -8   4      115.89       94.76     13.16 o 
  -5  -8   4       11.83       12.92      7.93 o 
  -4  -8   4     2234.38     2201.67     41.66 o 
  -3  -8   4        0.13        0.79      4.45 o 
  -2  -8   4      329.11      322.20      9.04 o 
  -1  -8   4      265.40      247.67      9.75 o 
   0  -8   4       88.58       87.90      7.06 o 
   1  -8   4      334.75      333.17     10.73 o 
   2  -8   4      781.37      829.64     14.32 o 
   3  -8   4        6.32        3.51      4.83 o 
   4  -8   4      793.51      803.05     14.13 o 
   5  -8   4       33.90       32.15      4.52 o 
   6  -8   4       73.59       61.70      7.98 o 
   7  -8   4      623.03      649.06     18.36 o 
   8  -8   4       39.67       38.19      8.20 o 
   9  -8   4      161.52      181.07     24.04 o 
  -8  -7   4       66.35       66.58     14.53 o 
  -7  -7   4        0.23        0.50      9.51 o 
  -6  -7   4     2263.90     2256.63     35.22 o 
  -5  -7   4       14.80       12.56      6.06 o 
  -4  -7   4       25.72       20.33      5.11 o 
  -3  -7   4     6213.05     6225.61     45.98 o 
  -2  -7   4      293.19      307.53      8.43 o 
  -1  -7   4      376.06      376.64     10.88 o 
   0  -7   4      295.26      313.77     10.08 o 
   1  -7   4      867.32      851.11     12.11 o 
   2  -7   4     2404.76     2368.22     23.66 o 
   3  -7   4      180.82      170.90      6.38 o 
   4  -7   4      466.49      468.71      9.75 o 
   5  -7   4      163.60      167.50      6.69 o 
   6  -7   4        0.12       -1.08      6.52 o 
   7  -7   4        0.23        1.02      7.10 o 
   8  -7   4      177.26      173.77     13.13 o 
   9  -7   4        0.00       -0.36     16.58 o 
  -8  -6   4      192.62      164.70     14.35 o 
  -7  -6   4      216.76      212.41     14.73 o 
  -6  -6   4     1433.74     1437.47     42.13 o 
  -5  -6   4      171.17      170.75      7.64 o 
  -4  -6   4     1162.06     1144.08     17.11 o 
  -3  -6   4       91.59       82.96      5.81 o 
  -2  -6   4       56.45       55.53      4.79 o 
  -1  -6   4      216.17      245.08      9.80 o 
   0  -6   4      605.95      566.73     12.01 o 
   1  -6   4       30.39       27.93      3.26 o 
   2  -6   4        0.39        1.27      2.75 o 
   3  -6   4      104.65      116.87      5.32 o 
   4  -6   4       32.68       27.90      3.71 o 
   5  -6   4       28.20       30.22      4.33 o 
   6  -6   4       87.99       81.38      8.09 o 
   7  -6   4        2.51        1.46      6.60 o 
   8  -6   4        6.66       10.35     10.63 o 
   9  -6   4       96.31       82.95     19.54 o 
  -9  -5   4      308.78      249.08     17.20 o 
  -8  -5   4      240.12      223.42     17.88 o 
  -7  -5   4      215.17      203.13     12.32 o 
  -6  -5   4      229.17      236.83     10.43 o 
  -5  -5   4      196.23      215.42      8.71 o 
  -4  -5   4      107.76      105.50      6.91 o 
  -3  -5   4      187.85      169.45      6.65 o 
  -2  -5   4      649.21      646.32     11.00 o 
  -1  -5   4      494.32      483.35     14.16 o 
   0  -5   4     1808.98     1785.34     23.60 o 
   1  -5   4     1128.79     1246.19     11.11 o 
   2  -5   4      421.78      423.94      6.73 o 
   3  -5   4      617.87      678.85      9.33 o 
   4  -5   4       71.80       79.56      4.55 o 
   5  -5   4      414.97      409.47      9.89 o 
   6  -5   4       55.33       53.46      5.59 o 
   7  -5   4       98.60       92.60      8.22 o 
   8  -5   4      147.53      134.05     14.57 o 
   9  -5   4        0.33        0.12     16.58 o 
  -9  -4   4       66.31       54.95     12.85 o 
  -8  -4   4     1648.06     1644.87     29.95 o 
  -7  -4   4       50.66       53.11      8.28 o 
  -6  -4   4        8.85        9.06      5.79 o 
  -5  -4   4      491.35      458.17     11.35 o 
  -4  -4   4      691.92      678.67     14.48 o 
  -3  -4   4      239.59      258.01      9.69 o 
  -2  -4   4     5056.73     5293.75     37.33 o 
  -1  -4   4      877.84      897.31     10.42 o 
   0  -4   4        0.24        2.83      1.84 o 
   1  -4   4      235.54      209.55      5.47 o 
   2  -4   4       42.07       32.86      4.92 o 
   3  -4   4      657.94      640.40     11.91 o 
   4  -4   4      136.81      152.75      4.84 o 
   5  -4   4      115.07      105.78      5.75 o 
   6  -4   4      484.82      520.99     13.58 o 
   7  -4   4        2.09        4.53      7.42 o 
   8  -4   4       29.21       44.96     17.08 o 
   9  -4   4       29.04       37.90     15.77 o 
  -9  -3   4       76.00       60.89     13.28 o 
  -8  -3   4      374.11      388.91     15.60 o 
  -7  -3   4     1149.65     1146.90     22.85 o 
  -6  -3   4       13.41       12.48      4.35 o 
  -5  -3   4      214.34      201.78      4.79 o 
  -4  -3   4      599.06      560.80     10.06 o 
  -3  -3   4      741.53      733.30     11.20 o 
  -2  -3   4      458.48      517.29     10.41 o 
  -1  -3   4     4184.17     4213.24     31.34 o 
   0  -3   4      976.43     1009.45      9.82 o 
   1  -3   4     1426.43     1433.19     10.76 o 
   2  -3   4     1840.21     1900.46     17.36 o 
   3  -3   4     5821.29     6081.80     53.49 o 
   4  -3   4     5487.24     5604.92     51.85 o 
   5  -3   4     1306.22     1287.97     18.35 o 
   6  -3   4        5.42        6.42      4.63 o 
   7  -3   4      551.85      595.69     22.68 o 
   8  -3   4      173.54      172.72     21.61 o 
   9  -3   4      113.99      117.75     21.09 o 
 -10  -2   4      105.13       86.69     26.55 o 
  -9  -2   4      414.21      369.82     27.76 o 
  -8  -2   4       33.11       27.97     10.50 o 
  -7  -2   4      449.63      437.55     19.40 o 
  -6  -2   4      843.98      861.43     15.44 o 
  -5  -2   4        0.20        2.66      3.90 o 
  -4  -2   4     1328.84     1370.03     15.57 o 
  -3  -2   4     2585.98     2775.85     45.80 o 
  -2  -2   4      141.90      148.25      4.45 o 
  -1  -2   4     1149.92     1206.33     10.10 o 
   0  -2   4     1464.32     1435.59      9.43 o 
   1  -2   4     1469.76     1477.30     10.67 o 
   2  -2   4     1084.37     1074.95     12.39 o 
   3  -2   4      222.42      249.11      6.28 o 
   4  -2   4      819.80      841.50     11.40 o 
   5  -2   4      250.37      246.76      8.19 o 
   6  -2   4       71.04       66.94      7.45 o 
   7  -2   4       93.02       95.28     12.67 o 
   8  -2   4       62.18       57.81     17.63 o 
   9  -2   4        5.86       -6.11     15.29 o 
 -10  -1   4       10.03       16.27     17.71 o 
  -9  -1   4        0.04       -3.17     11.53 o 
  -8  -1   4       45.06       42.06     14.14 o 
  -7  -1   4        2.63        0.35      6.12 o 
  -6  -1   4       39.86       38.20      5.06 o 
  -5  -1   4        7.56       14.24      4.38 o 
  -4  -1   4       82.10       97.66      5.25 o 
  -3  -1   4     1098.79     1137.83     17.95 o 
  -2  -1   4      243.49      217.42      4.58 o 
  -1  -1   4       90.36      104.41      3.48 o 
   0  -1   4      716.74      737.37      6.14 o 
   1  -1   4      310.57      320.94      4.24 o 
   2  -1   4        4.31        1.47      2.20 o 
   3  -1   4      545.75      532.93      6.93 o 
   4  -1   4        2.50        2.06      2.47 o 
   5  -1   4      243.46      233.40      5.98 o 
   6  -1   4       48.88       36.93      9.67 o 
   7  -1   4        4.43        4.19      9.92 o 
   8  -1   4       74.42       77.07     18.57 o 
   9  -1   4       91.89       74.12     20.52 o 
 -10   0   4       39.09       27.03     16.95 o 
  -9   0   4       16.43       17.11     12.59 o 
  -8   0   4       14.94       14.50     11.45 o 
  -7   0   4      134.90      125.55     10.41 o 
  -6   0   4     1588.71     1591.36     20.28 o 
  -5   0   4      127.39      153.06      6.59 o 
  -4   0   4      257.10      260.97      7.51 o 
  -3   0   4     5263.75     5461.04     37.68 o 
  -2   0   4        3.63        5.93      2.24 o 
  -1   0   4        5.46        7.98      2.27 o 
   0   0   4      280.19      285.61      3.85 o 
   1   0   4       66.66       71.27      2.37 o 
   2   0   4     1597.57     1592.73     10.94 o 
   3   0   4       22.99       20.62      3.14 o 
   4   0   4      146.93      151.70      3.63 o 
   5   0   4      538.50      514.97     17.24 o 
   6   0   4      102.40       92.31     10.13 o 
   7   0   4        6.53        0.44     10.20 o 
   8   0   4      442.76      466.95     31.49 o 
   9   0   4        8.12        4.50     17.45 o 
 -10   1   4      167.34      174.95     21.27 o 
  -9   1   4       40.52       59.33     14.92 o 
  -8   1   4      645.29      696.19     42.91 o 
  -7   1   4        9.35        9.77      7.61 o 
  -6   1   4      118.16      108.96      5.72 o 
  -5   1   4     1959.93     1925.75     29.30 o 
  -4   1   4      124.57      128.16      5.12 o 
  -3   1   4     1204.95     1215.91     15.08 o 
  -2   1   4     1492.65     1512.97     18.63 o 
  -1   1   4     1618.98     1725.22     14.36 o 
   0   1   4     1658.78     1657.15     11.73 o 
   1   1   4     3257.84     3306.47     14.94 o 
   2   1   4       96.46       91.93      3.69 o 
   3   1   4      312.15      278.54      5.12 o 
   4   1   4      114.31      119.98      4.83 o 
   5   1   4     1005.03     1019.89     27.14 o 
   6   1   4      474.27      503.77     18.57 o 
   7   1   4       45.39       34.05      9.71 o 
   8   1   4       64.22       49.48     17.25 o 
   9   1   4      429.18      415.97     52.89 o 
 -10   2   4        1.31       -2.64     14.07 o 
  -9   2   4      100.16      106.31     16.86 o 
  -8   2   4       35.49       32.94      8.93 o 
  -7   2   4      527.59      545.77     19.35 o 
  -6   2   4      448.72      435.01     13.55 o 
  -5   2   4        2.45        0.17      1.57 o 
  -4   2   4     2045.61     2136.91     19.15 o 
  -3   2   4     1074.98     1081.71     19.30 o 
  -2   2   4      213.04      211.57      4.71 o 
  -1   2   4      412.59      382.21      9.83 o 
   0   2   4      249.52      281.68      4.95 o 
   1   2   4     3249.61     3204.97     14.53 o 
   2   2   4      555.66      570.81      7.44 o 
   3   2   4      974.15      950.29     10.54 o 
   4   2   4      733.65      748.81     16.41 o 
   5   2   4       49.99       52.09      9.22 o 
   6   2   4      103.55       96.00     11.01 o 
   7   2   4      577.94      612.99     23.76 o 
   8   2   4      255.59      252.83     22.01 o 
 -10   3   4       13.31        4.31     14.17 o 
  -9   3   4      186.21      191.00     20.98 o 
  -8   3   4       36.89       35.80      9.51 o 
  -7   3   4      189.56      177.28     12.79 o 
  -6   3   4     1528.21     1519.73     29.21 o 
  -5   3   4        2.21        2.80      1.92 o 
  -4   3   4       13.61       12.87      4.34 o 
  -3   3   4      214.68      222.09      8.41 o 
  -2   3   4     1398.90     1494.65     11.40 o 
  -1   3   4      728.32      715.60     12.25 o 
   0   3   4     2113.94     2064.92     15.37 o 
   1   3   4        0.70        0.27      2.47 o 
   2   3   4        1.61        1.31      1.40 o 
   3   3   4      285.44      273.57      6.68 o 
   4   3   4      187.00      187.39      8.99 o 
   5   3   4      815.23      791.83     18.88 o 
   6   3   4      118.54      111.52     11.47 o 
   7   3   4        0.30       -0.81      9.41 o 
   8   3   4      218.21      217.49     19.98 o 
 -10   4   4       72.03       58.02     16.28 o 
  -9   4   4       47.46       49.96     14.08 o 
  -8   4   4      560.11      556.52     21.77 o 
  -7   4   4       21.48       32.70      9.33 o 
  -6   4   4       88.02      101.45     12.09 o 
  -5   4   4        9.06        7.69      2.10 o 
  -4   4   4      163.35      195.69      9.11 o 
  -3   4   4      842.49      922.71      9.38 o 
  -2   4   4       36.24       58.83      5.15 o 
  -1   4   4      252.66      266.86      8.96 o 
   0   4   4      485.76      533.28      8.90 o 
   1   4   4      292.87      324.18      7.71 o 
   2   4   4       53.19       61.49      3.19 o 
   3   4   4       67.83       71.22      2.43 o 
   4   4   4      652.96      642.52     15.90 o 
   5   4   4      258.43      266.69     12.73 o 
   6   4   4      138.43      141.50     10.95 o 
   7   4   4       27.20       20.76     10.94 o 
   8   4   4        5.42        6.07     14.00 o 
 -10   5   4        5.84        2.25     15.23 o 
  -9   5   4       17.84       15.95      9.94 o 
  -8   5   4      549.06      535.60     21.78 o 
  -7   5   4        7.83        2.65      9.09 o 
  -6   5   4     1279.64     1207.58     32.45 o 
  -5   5   4       87.95       79.16      4.55 o 
  -4   5   4      517.87      550.43      9.18 o 
  -3   5   4     1076.83     1052.11     12.63 o 
  -2   5   4       86.79       82.74      5.99 o 
  -1   5   4      289.48      324.22     10.05 o 
   0   5   4        0.24        7.60      3.61 o 
   1   5   4     2401.22     2451.09     26.24 o 
   2   5   4       19.38       22.47      3.47 o 
   3   5   4       82.80       85.85      5.68 o 
   4   5   4       28.57       28.89      6.72 o 
   5   5   4      201.15      188.89     11.75 o 
   6   5   4        0.60        0.36      8.38 o 
   7   5   4        0.07       -5.94     13.65 o 
 -10   6   4       56.20       53.93     13.02 o 
  -9   6   4        2.84       -0.26      9.30 o 
  -8   6   4     1203.33     1268.08     39.34 o 
  -7   6   4       67.75       64.14      9.39 o 
  -6   6   4      160.77      176.97     11.37 o 
  -5   6   4     1304.98     1286.43     23.44 o 
  -4   6   4       80.57       90.04      5.12 o 
  -3   6   4      914.90      915.85     15.25 o 
  -2   6   4     1795.75     1767.97     21.62 o 
  -1   6   4      893.78      812.20      9.59 o 
   0   6   4      658.85      634.54     11.29 o 
   1   6   4      132.67      140.25      7.67 o 
   2   6   4      218.17      190.39      6.59 o 
   3   6   4     1016.34     1011.06     19.66 o 
   4   6   4       73.87       87.03      8.42 o 
   5   6   4        4.21        7.75      8.27 o 
   6   6   4      283.34      293.33     14.98 o 
   7   6   4        8.90        4.39     14.40 o 
 -10   7   4       75.02       70.56     13.97 o 
  -9   7   4       49.08       55.02     10.35 o 
  -8   7   4       11.95       14.07      9.27 o 
  -7   7   4      718.57      696.46     20.90 o 
  -6   7   4      250.19      241.03     12.86 o 
  -5   7   4        2.32        1.59      3.70 o 
  -4   7   4     2544.21     2516.34     26.26 o 
  -3   7   4       47.49       41.29      4.09 o 
  -2   7   4      157.93      139.47      5.47 o 
  -1   7   4      142.06      128.75      5.44 o 
   0   7   4      195.09      185.75      8.19 o 
   1   7   4      326.77      304.87     10.69 o 
   2   7   4       21.50       27.66      5.93 o 
   3   7   4       77.83       77.27      8.47 o 
   4   7   4      458.77      451.32     14.84 o 
   5   7   4       33.63       40.97      9.10 o 
   6   7   4       40.52       31.00      9.40 o 
 -10   8   4       16.68       23.03     16.44 o 
  -9   8   4        8.91       15.30     11.90 o 
  -8   8   4        8.22        7.44      8.93 o 
  -7   8   4        4.60       -1.40      8.08 o 
  -6   8   4      280.73      271.74     13.39 o 
  -5   8   4       90.26       86.64      9.52 o 
  -4   8   4      102.30       94.06      7.48 o 
  -3   8   4      217.94      202.50      9.82 o 
  -2   8   4      795.78      791.07     17.13 o 
  -1   8   4      736.90      743.62     15.33 o 
   0   8   4      220.84      224.28      8.72 o 
   1   8   4       74.00       77.10      7.26 o 
   2   8   4      263.32      260.72     11.06 o 
   3   8   4       58.42       60.34      9.89 o 
   4   8   4        6.11        2.90      7.63 o 
   5   8   4       34.48       33.02      9.51 o 
   6   8   4       29.77       27.52      9.23 o 
  -9   9   4       30.27       27.30     12.42 o 
  -8   9   4      119.45      129.86     15.15 o 
  -7   9   4        7.31       -4.28     11.14 o 
  -6   9   4       77.31       68.38     11.96 o 
  -5   9   4       50.57       52.78      9.22 o 
  -4   9   4       48.02       47.21      7.06 o 
  -3   9   4      453.73      460.52     14.30 o 
  -2   9   4      100.83      102.61      8.77 o 
  -1   9   4      710.92      737.81     17.89 o 
   0   9   4       85.72       86.82      6.87 o 
   1   9   4      110.92      124.79      7.96 o 
   2   9   4      783.67      726.12     17.70 o 
   3   9   4       52.98       44.20      9.84 o 
   4   9   4      236.22      237.39     12.61 o 
   5   9   4        2.82       -2.72     13.28 o 
  -9  10   4      430.96      481.28     25.66 o 
  -8  10   4        6.44        8.11     11.47 o 
  -7  10   4       11.34        9.16     11.91 o 
  -6  10   4      735.73      721.00     27.47 o 
  -5  10   4      130.01      139.72     12.10 o 
  -4  10   4       12.27       10.09      6.58 o 
  -3  10   4       83.62       88.10      8.68 o 
  -2  10   4      685.29      675.37     23.91 o 
  -1  10   4      173.33      167.47     10.78 o 
   0  10   4       89.27       99.16      9.63 o 
   1  10   4      431.83      423.73     15.61 o 
   2  10   4      126.21      129.51     12.66 o 
   3  10   4        1.01        1.40     10.37 o 
   4  10   4       69.82       64.73      9.80 o 
   5  10   4      208.48      234.67     19.75 o 
  -8  11   4      295.36      301.67     21.29 o 
  -7  11   4       16.42       17.54     12.47 o 
  -6  11   4        6.80        2.83     11.44 o 
  -5  11   4      448.03      462.45     19.07 o 
  -4  11   4       40.76       40.29      9.75 o 
  -3  11   4        0.52        0.80      7.10 o 
  -2  11   4      556.30      570.59     17.74 o 
  -1  11   4      219.29      228.31     12.54 o 
   0  11   4      487.77      462.03     16.60 o 
   1  11   4      222.44      208.78     12.36 o 
   2  11   4       63.43       72.30     11.72 o 
   3  11   4      621.54      596.07     23.84 o 
   4  11   4        1.59        1.98      9.84 o 
  -8  12   4       17.94       22.47     13.24 o 
  -7  12   4       38.32       44.24     13.55 o 
  -6  12   4        7.66        5.19     11.84 o 
  -5  12   4      168.27      155.62     13.45 o 
  -4  12   4      294.63      283.15     16.45 o 
  -3  12   4       84.28       76.50      9.27 o 
  -2  12   4       15.80       27.44      8.16 o 
  -1  12   4      265.14      274.56     14.27 o 
   0  12   4       90.73      118.81     12.34 o 
   1  12   4       18.64       23.21     12.11 o 
   2  12   4        5.19       11.72     11.33 o 
   3  12   4       54.82       49.36     13.51 o 
  -7  13   4        1.19        5.03     12.59 o 
  -6  13   4       78.78       90.75     15.11 o 
  -5  13   4        0.50       -5.61      9.57 o 
  -4  13   4       17.78       28.80     10.00 o 
  -3  13   4      176.66      190.80     14.91 o 
  -2  13   4       56.97       76.73      9.80 o 
  -1  13   4      274.95      289.12     14.78 o 
   0  13   4        4.14        4.31      9.91 o 
   1  13   4       56.91       47.00     13.38 o 
   2  13   4       90.41       87.08     14.84 o 
  -6  14   4        7.62        5.60     12.35 o 
  -5  14   4      100.71      121.10     13.81 o 
  -4  14   4       29.11       24.92     11.33 o 
  -3  14   4        0.45        4.25     10.78 o 
  -2  14   4      199.72      193.11     13.46 o 
  -1  14   4      246.99      232.49     14.31 o 
   0  14   4        0.78       -5.17     12.22 o 
  -4  15   4        3.16        3.13     11.28 o 
  -3  15   4      138.72      140.48     14.83 o 
  -2  15   4       20.16        3.00     13.54 o 
  -1 -16   5        5.11       -4.24     19.62 o 
   0 -16   5      164.14      152.76     15.80 o 
   1 -16   5       50.60       58.22     11.43 o 
   2 -16   5       20.81       16.59     10.22 o 
   3 -16   5       10.81        6.10     13.01 o 
   4 -16   5       16.64       19.92     11.75 o 
  -2 -15   5       55.46       60.28     17.43 o 
  -1 -15   5       10.88       10.89     12.12 o 
   0 -15   5       33.63       38.65     11.03 o 
   1 -15   5       12.47       15.37      9.86 o 
   2 -15   5      319.89      342.17     18.02 o 
   3 -15   5       85.15       73.10     14.16 o 
   4 -15   5       35.72       35.74     11.98 o 
   5 -15   5      101.60      105.83     18.11 o 
   6 -15   5       14.32       14.58     15.35 o 
  -3 -14   5       69.97       62.13     17.45 o 
  -2 -14   5      147.97      150.50     16.46 o 
  -1 -14   5       72.04       72.11     13.70 o 
   0 -14   5      268.94      269.82     16.25 o 
   1 -14   5      109.43      108.64     12.06 o 
   2 -14   5      222.91      234.15     14.77 o 
   3 -14   5       73.04       65.31     10.01 o 
   4 -14   5       73.85       64.35     12.68 o 
   5 -14   5       18.16       24.68     11.33 o 
   6 -14   5        6.51        3.91     13.97 o 
   7 -14   5        4.95       13.49     13.13 o 
  -4 -13   5      203.31      199.79     22.72 o 
  -3 -13   5      578.14      575.74     33.27 o 
  -2 -13   5      725.53      719.68     27.81 o 
  -1 -13   5      158.43      156.75     13.40 o 
   0 -13   5        9.34       12.46      8.70 o 
   1 -13   5      675.82      665.23     21.68 o 
   2 -13   5       22.14       27.48      8.95 o 
   3 -13   5      195.46      161.96     12.49 o 
   4 -13   5      895.61      952.56     30.16 o 
   5 -13   5       62.25       67.38     11.95 o 
   6 -13   5        4.66        8.81     13.83 o 
   7 -13   5      159.24      171.61     17.61 o 
  -5 -12   5        6.44        0.79     13.30 o 
  -4 -12   5      343.82      355.98     27.30 o 
  -3 -12   5        0.06        0.56      9.95 o 
  -2 -12   5        9.18        3.21     10.15 o 
  -1 -12   5      712.48      700.02     22.30 o 
   0 -12   5       89.32       74.52     10.33 o 
   1 -12   5        1.05       -0.32      7.92 o 
   2 -12   5     1323.70     1316.89     27.44 o 
   3 -12   5       20.56       16.52      7.75 o 
   4 -12   5        3.74        5.48      9.91 o 
   5 -12   5      113.05      126.63     13.08 o 
   6 -12   5        0.12       -2.02     13.32 o 
   7 -12   5       75.30       71.90     12.89 o 
   8 -12   5       87.58       79.48     16.86 o 
  -6 -11   5        1.72        2.01     12.79 o 
  -5 -11   5        1.27       -0.78     11.98 o 
  -4 -11   5       24.65       18.16     14.70 o 
  -3 -11   5      110.02      117.72     13.13 o 
  -2 -11   5       59.30       49.16     10.75 o 
  -1 -11   5      428.95      438.17     15.18 o 
   0 -11   5      177.16      163.25     10.36 o 
   1 -11   5      171.71      199.32     11.03 o 
   2 -11   5      569.54      544.68     17.57 o 
   3 -11   5      373.33      367.61     14.47 o 
   4 -11   5       19.19       12.09      9.39 o 
   5 -11   5       94.18       94.64      9.83 o 
   6 -11   5        4.97        7.32      9.46 o 
   7 -11   5        0.18        9.84      9.08 o 
   8 -11   5        2.16        4.40     10.71 o 
  -7 -10   5       21.75       12.35     13.84 o 
  -6 -10   5      334.77      334.86     21.59 o 
  -5 -10   5       41.21       43.89     11.46 o 
  -4 -10   5       35.06       21.13      8.87 o 
  -3 -10   5       83.31       86.10     11.18 o 
  -2 -10   5     1518.60     1432.03     25.97 o 
  -1 -10   5     1039.36     1002.83     22.46 o 
   0 -10   5     1848.42     1830.82     26.26 o 
   1 -10   5      151.27      141.63      9.23 o 
   2 -10   5      691.13      665.71     11.97 o 
   3 -10   5      574.02      568.21     13.40 o 
   4 -10   5      316.22      308.65     10.78 o 
   5 -10   5      751.63      766.90     20.15 o 
   6 -10   5       36.01       31.52      9.98 o 
   7 -10   5      209.38      221.98     14.55 o 
   8 -10   5      106.80      132.76     12.70 o 
  -7  -9   5       27.48       24.79     12.80 o 
  -6  -9   5       28.68       25.22     11.01 o 
  -5  -9   5      485.34      522.78     23.53 o 
  -4  -9   5        0.19        2.30      8.59 o 
  -3  -9   5      730.11      717.57     17.97 o 
  -2  -9   5       18.97       13.82      6.98 o 
  -1  -9   5     2744.91     2763.44     34.42 o 
   0  -9   5     1820.68     1813.09     24.86 o 
   1  -9   5       78.88       84.44      7.46 o 
   2  -9   5       92.10       96.08      5.71 o 
   3  -9   5     1261.81     1250.47     18.75 o 
   4  -9   5      752.50      761.49     14.01 o 
   5  -9   5        4.02        2.62      6.43 o 
   6  -9   5      633.07      635.64     18.37 o 
   7  -9   5        0.49        1.14      7.68 o 
   8  -9   5        1.87        2.67      9.19 o 
   9  -9   5        9.20        5.05     17.66 o 
  -8  -8   5        0.38        4.33     13.83 o 
  -7  -8   5      131.59      125.36     15.04 o 
  -6  -8   5        5.97        3.11      9.92 o 
  -5  -8   5      305.05      315.61     12.53 o 
  -4  -8   5      868.31      832.39     22.47 o 
  -3  -8   5      202.01      201.69      9.87 o 
  -2  -8   5     3883.90     3766.11     43.73 o 
  -1  -8   5      852.12      850.71     18.88 o 
   0  -8   5      268.38      235.10      9.81 o 
   1  -8   5      607.15      587.67     13.81 o 
   2  -8   5      162.11      168.40      6.45 o 
   3  -8   5      574.61      604.65     11.12 o 
   4  -8   5      690.42      715.17     12.68 o 
   5  -8   5       26.91       31.34      5.99 o 
   6  -8   5      327.39      349.65     15.59 o 
   7  -8   5      317.50      356.71     14.46 o 
   8  -8   5        0.81        7.30     11.28 o 
   9  -8   5      236.47      259.80     26.31 o 
  -8  -7   5        2.84        4.29     12.52 o 
  -7  -7   5       24.66       22.86      9.62 o 
  -6  -7   5      911.35      926.74     21.50 o 
  -5  -7   5      730.63      742.31     21.33 o 
  -4  -7   5       32.98       38.94      5.77 o 
  -3  -7   5      343.82      329.19     10.04 o 
  -2  -7   5       29.06       33.64      4.00 o 
  -1  -7   5     1600.65     1542.25     24.23 o 
   0  -7   5      348.83      360.91     12.65 o 
   1  -7   5        6.46        5.24      2.48 o 
   2  -7   5      540.51      521.69      8.51 o 
   3  -7   5       95.22      103.48      5.10 o 
   4  -7   5      457.95      463.30     11.34 o 
   5  -7   5      443.25      427.45     12.25 o 
   6  -7   5       50.83       42.17      7.34 o 
   7  -7   5      145.81      152.28     10.55 o 
   8  -7   5      115.42      137.39     15.01 o 
   9  -7   5        4.39       -0.49     16.09 o 
  -8  -6   5      175.80      178.09     14.92 o 
  -7  -6   5       10.39        6.42      8.85 o 
  -6  -6   5      176.78      172.26      9.85 o 
  -5  -6   5      556.79      535.57     13.37 o 
  -4  -6   5      240.44      256.38      9.45 o 
  -3  -6   5        3.27       -0.74      4.53 o 
  -2  -6   5      107.07      110.32      5.71 o 
  -1  -6   5      331.83      312.78     11.26 o 
   0  -6   5     1497.22     1636.17     22.68 o 
   1  -6   5      245.88      255.29      6.63 o 
   2  -6   5      776.95      853.17     10.07 o 
   3  -6   5      907.33      913.94     11.20 o 
   4  -6   5       45.55       44.21      3.01 o 
   5  -6   5      160.19      161.67     10.89 o 
   6  -6   5       46.43       55.08      7.37 o 
   7  -6   5      179.97      207.52     13.55 o 
   8  -6   5       85.78       80.50     12.94 o 
   9  -6   5       10.15       14.95     17.89 o 
  -9  -5   5        5.67        8.88     13.17 o 
  -8  -5   5        5.16        4.88      8.87 o 
  -7  -5   5        3.59        5.39      7.60 o 
  -6  -5   5       43.75       54.36      6.06 o 
  -5  -5   5      322.03      306.58     12.07 o 
  -4  -5   5       12.74        7.38      5.82 o 
  -3  -5   5      233.63      218.68      9.87 o 
  -2  -5   5      220.59      256.21     10.03 o 
  -1  -5   5     1045.11      990.93     13.31 o 
   0  -5   5      338.62      292.08      6.79 o 
   1  -5   5        4.16        7.89      3.20 o 
   2  -5   5     3083.23     3078.05     26.36 o 
   3  -5   5      367.90      379.06     10.25 o 
   4  -5   5        2.41        5.46      5.39 o 
   5  -5   5     3392.95     3319.69     62.84 o 
   6  -5   5        7.95        5.57      6.13 o 
   7  -5   5       11.58       10.43     10.43 o 
   8  -5   5       84.86       77.25     13.19 o 
   9  -5   5        0.02       -1.59     16.09 o 
  -9  -4   5       54.36       55.21     14.93 o 
  -8  -4   5      316.70      332.73     15.10 o 
  -7  -4   5       18.48       22.76      7.15 o 
  -6  -4   5     1181.06     1168.34     16.44 o 
  -5  -4   5      276.80      275.66      9.46 o 
  -4  -4   5      542.74      496.36     11.86 o 
  -3  -4   5     1480.63     1429.54     20.93 o 
  -2  -4   5       64.40       58.54      7.74 o 
  -1  -4   5        0.52        0.18      3.58 o 
   0  -4   5     7251.10     7342.05     41.13 o 
   1  -4   5     1458.66     1573.25     12.33 o 
   2  -4   5      113.57      127.51      6.61 o 
   3  -4   5     2796.14     2896.76     28.50 o 
   4  -4   5      833.18      822.30     16.07 o 
   5  -4   5      591.29      608.09     14.07 o 
   6  -4   5       13.04       12.50      5.40 o 
   7  -4   5      288.50      314.39     18.74 o 
   8  -4   5      189.08      189.07     16.50 o 
   9  -4   5       40.22       47.81     19.35 o 
  -9  -3   5       38.08       41.91     10.40 o 
  -8  -3   5      110.99       97.18      9.62 o 
  -7  -3   5      102.28       96.80      9.97 o 
  -6  -3   5      430.53      427.16     11.14 o 
  -5  -3   5        7.81        6.11      1.56 o 
  -4  -3   5       23.33       26.60      3.73 o 
  -3  -3   5     1128.84     1138.68     15.72 o 
  -2  -3   5      223.35      299.03      7.62 o 
  -1  -3   5        7.35        7.87      3.86 o 
   0  -3   5      123.16      146.78      5.39 o 
   1  -3   5      781.77      768.75     10.94 o 
   2  -3   5      554.56      573.82     10.93 o 
   3  -3   5      108.49       89.94      6.60 o 
   4  -3   5     2739.97     2795.79     36.10 o 
   5  -3   5        0.01        3.88      4.75 o 
   6  -3   5       23.61       21.13      5.08 o 
   7  -3   5      211.87      238.74     17.16 o 
   8  -3   5       22.49       32.04     15.15 o 
   9  -3   5      182.85      210.27     25.64 o 
 -10  -2   5        0.14       -0.79     15.37 o 
  -9  -2   5      371.38      404.71     22.68 o 
  -8  -2   5       10.80        4.86      7.54 o 
  -7  -2   5     1083.90     1024.88     22.99 o 
  -6  -2   5      681.51      699.44     13.25 o 
  -5  -2   5      197.24      213.65      6.97 o 
  -4  -2   5       32.44       44.23      2.82 o 
  -3  -2   5     3976.55     4492.52     27.56 o 
  -2  -2   5      967.05     1056.21     11.06 o 
  -1  -2   5      158.36      179.61      5.05 o 
   0  -2   5      173.16      161.59      5.20 o 
   1  -2   5      415.02      421.64      6.30 o 
   2  -2   5     4506.57     4507.80     27.11 o 
   3  -2   5       10.78       14.65      3.07 o 
   4  -2   5      460.12      454.65      8.14 o 
   5  -2   5      355.98      357.75      9.56 o 
   6  -2   5      119.61      134.84     13.55 o 
   7  -2   5       26.15       18.79     10.62 o 
   8  -2   5       67.09       71.18     19.04 o 
   9  -2   5      168.63      153.93     23.36 o 
 -10  -1   5       62.72       65.61     17.83 o 
  -9  -1   5       63.49       57.77     16.64 o 
  -8  -1   5       17.50       11.98     12.63 o 
  -7  -1   5      245.99      252.07     10.38 o 
  -6  -1   5      238.28      255.06      8.25 o 
  -5  -1   5       51.59       50.46      5.37 o 
  -4  -1   5        0.88        3.78      3.54 o 
  -3  -1   5      135.57      147.16      3.97 o 
  -2  -1   5      163.74      144.93      4.49 o 
  -1  -1   5      421.07      422.05      6.85 o 
   0  -1   5      929.85      985.54      8.72 o 
   1  -1   5      249.86      220.29      5.34 o 
   2  -1   5     1310.28     1358.14      9.79 o 
   3  -1   5      109.32      110.83      3.17 o 
   4  -1   5       89.75       93.73      3.92 o 
   5  -1   5        5.97        7.65      2.56 o 
   6  -1   5        0.18        0.34     10.12 o 
   7  -1   5      201.82      203.70     16.40 o 
   8  -1   5       25.55       15.84     16.56 o 
   9  -1   5        0.23        0.05     18.67 o 
 -10   0   5        0.05       -1.19     14.66 o 
  -9   0   5      231.93      255.08     22.27 o 
  -8   0   5        0.09        3.26     12.09 o 
  -7   0   5      300.13      311.65     12.25 o 
  -6   0   5      168.48      176.18      7.34 o 
  -5   0   5       89.58       91.18      6.60 o 
  -4   0   5     1417.63     1435.95     17.49 o 
  -3   0   5      768.96      801.21      9.78 o 
  -2   0   5     1752.11     1845.81     23.10 o 
  -1   0   5     1578.73     1535.88     14.25 o 
   0   0   5      187.22      164.48      4.11 o 
   1   0   5       19.09       16.73      2.23 o 
   2   0   5     3025.55     2985.49     16.27 o 
   3   0   5       82.86       66.87      3.69 o 
   4   0   5      149.60      146.85      5.04 o 
   5   0   5     1501.07     1504.54     28.56 o 
   6   0   5        0.87       -3.05     10.40 o 
   7   0   5      606.67      615.10     25.15 o 
   8   0   5       89.67       71.22     18.26 o 
   9   0   5       92.05       83.05     29.15 o 
 -10   1   5        9.04        8.29     15.10 o 
  -9   1   5       71.28       57.78     15.03 o 
  -8   1   5     1682.82     1609.91     33.89 o 
  -7   1   5       33.15       29.42      8.56 o 
  -6   1   5      313.04      309.03     10.60 o 
  -5   1   5     1277.32     1259.86     16.95 o 
  -4   1   5      126.57      109.02      3.49 o 
  -3   1   5     2492.59     2472.41     21.29 o 
  -2   1   5      185.28      154.55      5.50 o 
  -1   1   5        5.39        3.15      2.63 o 
   0   1   5     9683.75     9678.99     37.80 o 
   1   1   5        4.21        8.84      2.16 o 
   2   1   5      676.40      681.82      8.87 o 
   3   1   5      244.32      210.39      6.02 o 
   4   1   5      137.01      129.13      4.63 o 
   5   1   5      172.46      168.64     12.32 o 
   6   1   5      191.59      192.53     13.68 o 
   7   1   5      227.50      229.35     15.71 o 
   8   1   5       22.29       25.64     18.04 o 
 -10   2   5      270.28      263.12     24.03 o 
  -9   2   5      361.54      357.81     26.05 o 
  -8   2   5       18.63       14.01      9.15 o 
  -7   2   5      326.21      334.79     17.78 o 
  -6   2   5     1250.86     1231.61     18.08 o 
  -5   2   5       30.28       23.88      2.34 o 
  -4   2   5       33.42       44.93      3.98 o 
  -3   2   5       88.17       86.50      5.85 o 
  -2   2   5     1069.29     1076.67     10.41 o 
  -1   2   5     1508.51     1691.82     13.90 o 
   0   2   5     1028.67     1161.21      9.85 o 
   1   2   5     3090.71     3190.88     17.93 o 
   2   2   5       62.62       69.25      3.87 o 
   3   2   5       17.65       18.96      2.66 o 
   4   2   5     1199.91     1195.82     16.33 o 
   5   2   5        3.01        6.19      8.58 o 
   6   2   5      154.43      157.49     13.14 o 
   7   2   5       89.96       93.04     12.46 o 
   8   2   5      120.73      114.46     17.29 o 
 -10   3   5      210.65      188.17     21.84 o 
  -9   3   5       54.71       58.09     14.56 o 
  -8   3   5       72.87       82.42     11.70 o 
  -7   3   5      897.12      915.29     31.51 o 
  -6   3   5      283.45      275.36     12.67 o 
  -5   3   5       45.00       46.13      5.10 o 
  -4   3   5      317.74      374.06     13.05 o 
  -3   3   5      280.16      305.03      9.36 o 
  -2   3   5     2405.65     2637.58     42.92 o 
  -1   3   5       61.41       52.92      5.82 o 
   0   3   5      209.74      192.61      4.80 o 
   1   3   5        1.88        6.61      3.14 o 
   2   3   5      102.56      111.48      4.53 o 
   3   3   5      358.39      360.35      6.45 o 
   4   3   5      729.44      729.75     15.90 o 
   5   3   5       47.59       53.49     10.02 o 
   6   3   5       36.23       24.29     10.19 o 
   7   3   5       35.11       27.97     10.98 o 
   8   3   5        9.08       12.15     14.94 o 
 -10   4   5      133.79      147.54     20.72 o 
  -9   4   5        5.61       10.76     13.55 o 
  -8   4   5      304.22      301.16     17.59 o 
  -7   4   5      144.58      153.74     12.93 o 
  -6   4   5      406.73      427.93     17.30 o 
  -5   4   5      432.95      459.83     16.09 o 
  -4   4   5      155.15      141.84      8.25 o 
  -3   4   5      275.51      277.63      6.31 o 
  -2   4   5      300.60      294.82     11.14 o 
  -1   4   5       13.74       16.12      5.33 o 
   0   4   5      101.29      103.18      4.99 o 
   1   4   5     1518.49     1510.94     15.12 o 
   2   4   5       36.10       40.20      3.28 o 
   3   4   5        1.08        5.64      3.21 o 
   4   4   5     1006.48      998.78     19.06 o 
   5   4   5       59.19       48.20      8.72 o 
   6   4   5        0.92        0.57      9.62 o 
   7   4   5       37.49       33.96     10.76 o 
 -10   5   5        6.85       -2.39     15.55 o 
  -9   5   5       66.23       74.12     11.91 o 
  -8   5   5      241.76      207.53     15.76 o 
  -7   5   5      114.66      108.25     10.81 o 
  -6   5   5       57.34       70.71      8.87 o 
  -5   5   5       18.82        8.85      6.39 o 
  -4   5   5      336.59      318.30     12.08 o 
  -3   5   5      836.97      812.59     13.55 o 
  -2   5   5     1526.16     1560.43     19.65 o 
  -1   5   5       42.56       26.77      5.98 o 
   0   5   5      147.26      148.02      5.87 o 
   1   5   5       45.24       46.56      4.84 o 
   2   5   5     1733.29     1715.12     14.96 o 
   3   5   5      163.70      158.39      7.36 o 
   4   5   5       13.30        7.18      6.79 o 
   5   5   5      524.69      489.83     17.25 o 
   6   5   5       61.88       63.78     10.17 o 
   7   5   5      131.06      127.47     16.18 o 
 -10   6   5        9.57       12.35     12.62 o 
  -9   6   5       23.32       14.99      9.48 o 
  -8   6   5      723.06      748.99     23.00 o 
  -7   6   5        9.25       13.69      8.08 o 
  -6   6   5      347.41      350.62     14.45 o 
  -5   6   5      276.32      242.34     11.52 o 
  -4   6   5       36.75       34.13      3.77 o 
  -3   6   5     1443.07     1424.43     19.42 o 
  -2   6   5        4.66        4.63      5.17 o 
  -1   6   5       36.45       35.99      6.29 o 
   0   6   5     2171.00     2128.71     19.91 o 
   1   6   5      709.70      714.61     12.86 o 
   2   6   5        0.49        0.72      4.00 o 
   3   6   5      967.85      934.85     18.80 o 
   4   6   5      169.85      172.97     10.60 o 
   5   6   5      194.65      197.66     12.83 o 
   6   6   5       30.62       36.55      9.32 o 
   7   6   5      118.41      117.36     22.21 o 
 -10   7   5      101.03      103.36     19.86 o 
  -9   7   5      152.39      161.43     16.31 o 
  -8   7   5        0.39       -0.10      8.69 o 
  -7   7   5      517.63      488.59     17.97 o 
  -6   7   5      602.14      599.27     18.15 o 
  -5   7   5      289.78      288.51     12.32 o 
  -4   7   5      540.53      541.79     12.96 o 
  -3   7   5      545.19      500.22     13.29 o 
  -2   7   5      384.04      367.17     11.94 o 
  -1   7   5       34.35       31.37      5.92 o 
   0   7   5      615.22      585.23     11.96 o 
   1   7   5       63.76       69.26      5.96 o 
   2   7   5        7.05        9.09      5.83 o 
   3   7   5      192.84      177.34     10.23 o 
   4   7   5       36.18       39.65      7.77 o 
   5   7   5        0.52       -2.73      8.98 o 
   6   7   5       32.62       29.41     10.03 o 
  -9   8   5      196.81      175.66     17.22 o 
  -8   8   5       14.80       18.57     11.18 o 
  -7   8   5       20.82       15.47     11.40 o 
  -6   8   5       46.71       44.91     10.88 o 
  -5   8   5       71.50       65.51      9.02 o 
  -4   8   5        6.80        9.14      5.40 o 
  -3   8   5      622.84      616.35     16.76 o 
  -2   8   5       80.65       88.78      8.31 o 
  -1   8   5       66.40       68.92      7.12 o 
   0   8   5      907.25      906.74     19.06 o 
   1   8   5        0.15        0.41      4.93 o 
   2   8   5        0.44        1.70      6.04 o 
   3   8   5       34.03       41.18      8.38 o 
   4   8   5       30.71       28.59      7.85 o 
   5   8   5        0.03        0.06      9.33 o 
   6   8   5        0.95       -1.36     12.47 o 
  -9   9   5        0.21       -0.24     12.08 o 
  -8   9   5       59.70       69.22     13.52 o 
  -7   9   5      146.36      173.49     15.96 o 
  -6   9   5        2.04       -4.86     10.35 o 
  -5   9   5      222.20      241.13     13.83 o 
  -4   9   5       12.42       21.03      6.24 o 
  -3   9   5      921.40      885.34     19.31 o 
  -2   9   5       91.15       91.09      8.74 o 
  -1   9   5      175.11      204.88     10.97 o 
   0   9   5       43.80       44.98      6.84 o 
   1   9   5      460.35      460.82     14.85 o 
   2   9   5      145.90      133.16     15.02 o 
   3   9   5       23.97       18.90     10.35 o 
   4   9   5      358.84      370.38     17.54 o 
   5   9   5       12.15       13.19     11.71 o 
  -9  10   5      525.86      581.70     47.66 o 
  -8  10   5       45.92       43.48     12.63 o 
  -7  10   5       69.67       63.34     13.74 o 
  -6  10   5      401.43      370.86     21.15 o 
  -5  10   5        0.52        0.68      9.12 o 
  -4  10   5       10.37        8.44      8.62 o 
  -3  10   5       26.74       19.37      7.62 o 
  -2  10   5      352.15      348.96     13.95 o 
  -1  10   5      920.36      955.35     21.59 o 
   0  10   5       16.58       16.58      6.94 o 
   1  10   5       77.28       95.70      9.89 o 
   2  10   5      261.10      291.64     16.67 o 
   3  10   5       83.82       84.34     12.80 o 
   4  10   5       48.55       40.19     10.38 o 
  -8  11   5      575.15      567.39     28.94 o 
  -7  11   5      760.94      702.39     29.42 o 
  -6  11   5        3.64        3.59     12.28 o 
  -5  11   5      977.92     1006.97     30.77 o 
  -4  11   5       61.31       62.05     10.61 o 
  -3  11   5      126.53      127.90     10.41 o 
  -2  11   5       23.89       22.45      7.40 o 
  -1  11   5      353.91      380.47     15.17 o 
   0  11   5     1008.46     1013.53     25.31 o 
   1  11   5       13.25       12.14      9.91 o 
   2  11   5        0.15        0.97     10.15 o 
   3  11   5      425.13      423.32     19.23 o 
  -8  12   5      278.40      220.39     25.04 o 
  -7  12   5      277.61      265.89     20.59 o 
  -6  12   5       80.33       73.23     14.28 o 
  -5  12   5       36.48       32.13     10.00 o 
  -4  12   5       29.67       15.14      9.92 o 
  -3  12   5       14.06       19.95      9.95 o 
  -2  12   5      369.33      371.47     15.73 o 
  -1  12   5       60.19       54.83      8.92 o 
   0  12   5        0.88        3.97      9.69 o 
   1  12   5        3.90        2.17     10.24 o 
   2  12   5        5.59        2.61     13.29 o 
  -7  13   5      127.90      145.23     31.02 o 
  -6  13   5        9.18        4.58     12.97 o 
  -5  13   5       75.98       77.32     11.74 o 
  -4  13   5       45.62       48.45     10.48 o 
  -3  13   5        1.99       -3.06     10.45 o 
  -2  13   5       11.79       10.84      8.63 o 
  -1  13   5      110.18      142.32     12.04 o 
   0  13   5        1.33       -3.87     11.61 o 
   1  13   5       27.75       17.44     13.07 o 
  -5  14   5       98.03       92.01     12.89 o 
  -4  14   5      175.07      179.63     15.75 o 
  -3  14   5        3.55        4.18     10.51 o 
  -2  14   5      257.80      235.10     17.11 o 
  -1  14   5       96.17       93.59     12.51 o 
  -1 -16   6        4.10        3.69     18.68 o 
   0 -16   6       11.91       15.60     13.06 o 
   1 -16   6      235.99      225.95     16.19 o 
   2 -16   6        1.11        4.06     11.58 o 
   3 -16   6       18.24        5.49     12.09 o 
   4 -16   6       55.77       78.60     13.65 o 
  -2 -15   6        5.27       13.55     12.37 o 
  -1 -15   6      609.70      629.68     40.58 o 
   0 -15   6       39.02       49.78     13.45 o 
   1 -15   6       17.47       26.54     10.01 o 
   2 -15   6      345.52      399.27     23.05 o 
   3 -15   6        1.83        2.00     11.49 o 
   4 -15   6      397.45      410.16     23.47 o 
   5 -15   6      486.48      485.54     31.68 o 
   6 -15   6      361.51      319.75     26.84 o 
  -3 -14   6      159.98      167.53     23.11 o 
  -2 -14   6      188.73      183.81     17.37 o 
  -1 -14   6      107.00      106.51     15.20 o 
   0 -14   6      544.64      521.87     30.20 o 
   1 -14   6      452.98      461.93     19.57 o 
   2 -14   6       51.65       53.39      9.45 o 
   3 -14   6       22.71       16.85     11.28 o 
   4 -14   6      133.37      122.60     15.34 o 
   5 -14   6      641.13      669.24     34.86 o 
   6 -14   6        3.75        7.36     15.69 o 
  -4 -13   6      161.24      127.29     20.04 o 
  -3 -13   6       11.76       15.50     11.55 o 
  -2 -13   6      458.56      499.74     24.45 o 
  -1 -13   6       15.37       15.39     11.48 o 
   0 -13   6       64.38       67.31     10.06 o 
   1 -13   6       47.79       43.02      9.50 o 
   2 -13   6      199.50      181.89     13.02 o 
   3 -13   6      168.33      168.77     15.95 o 
   4 -13   6      320.09      307.53     19.36 o 
   5 -13   6       68.16       75.62     12.53 o 
   6 -13   6      362.30      359.60     26.19 o 
   7 -13   6       33.06       35.23     12.26 o 
  -5 -12   6       16.74       10.53     12.96 o 
  -4 -12   6       22.77       27.61     15.73 o 
  -3 -12   6        1.87        5.34     10.30 o 
  -2 -12   6      422.32      442.98     21.80 o 
  -1 -12   6      218.93      219.15     13.35 o 
   0 -12   6      374.89      344.90     14.20 o 
   1 -12   6       36.14       26.16      7.29 o 
   2 -12   6        0.51        3.61      7.93 o 
   3 -12   6      939.68      920.06     22.77 o 
   4 -12   6      115.86      121.90     13.93 o 
   5 -12   6       14.29       11.99     10.33 o 
   6 -12   6        3.07        0.64     13.42 o 
   7 -12   6       73.94       78.22     13.46 o 
   8 -12   6       93.01       95.48     17.88 o 
  -6 -11   6       25.50       20.56     12.87 o 
  -5 -11   6      343.62      335.18     25.61 o 
  -4 -11   6       19.33       25.92      9.91 o 
  -3 -11   6       10.42        7.19      9.54 o 
  -2 -11   6       60.99       64.39      8.98 o 
  -1 -11   6       15.12       14.59      7.99 o 
   0 -11   6      804.42      805.33     22.02 o 
   1 -11   6      549.07      538.95     15.97 o 
   2 -11   6      885.57      926.18     20.01 o 
   3 -11   6       40.51       31.62      7.30 o 
   4 -11   6      170.38      138.60     13.57 o 
   5 -11   6      301.02      313.22     21.75 o 
   6 -11   6      120.00      111.84     12.78 o 
   7 -11   6        0.46        2.22      9.86 o 
   8 -11   6      254.45      269.57     18.78 o 
  -7 -10   6       16.49       24.77     12.80 o 
  -6 -10   6       18.85       17.19     11.49 o 
  -5 -10   6      138.83      120.40     17.84 o 
  -4 -10   6      350.11      362.49     20.89 o 
  -3 -10   6        8.36        3.02      9.40 o 
  -2 -10   6        0.31        3.69      7.78 o 
  -1 -10   6      961.78      982.18     23.10 o 
   0 -10   6      295.71      283.16     15.32 o 
   1 -10   6      887.28      900.68     19.02 o 
   2 -10   6     1314.54     1292.11     22.03 o 
   3 -10   6       56.18       55.72      5.69 o 
   4 -10   6      730.20      729.75     19.18 o 
   5 -10   6       54.66       56.72      7.81 o 
   6 -10   6       12.93       17.43      8.52 o 
   7 -10   6      648.11      653.36     21.95 o 
   8 -10   6        0.02        3.77     15.09 o 
  -7  -9   6       39.99       43.14     13.10 o 
  -6  -9   6      193.98      203.27     17.58 o 
  -5  -9   6      256.78      249.29     20.98 o 
  -4  -9   6      128.69      138.30     12.62 o 
  -3  -9   6      232.42      226.26     12.04 o 
  -2  -9   6      809.05      797.69     20.69 o 
  -1  -9   6       45.29       38.99      8.13 o 
   0  -9   6      175.26      160.79     10.84 o 
   1  -9   6       26.33       15.87      6.02 o 
   2  -9   6      205.06      199.08      7.33 o 
   3  -9   6      886.82      893.94     13.95 o 
   4  -9   6        4.28        4.24      5.94 o 
   5  -9   6      290.77      298.31     12.19 o 
   6  -9   6       92.95       93.79      9.80 o 
   7  -9   6        0.06        0.17      7.80 o 
   8  -9   6      226.70      221.23     18.35 o 
  -8  -8   6       78.70       89.96     17.74 o 
  -7  -8   6       24.43       18.64     11.97 o 
  -6  -8   6       37.75       33.92     11.14 o 
  -5  -8   6     1451.53     1405.46     54.24 o 
  -4  -8   6       15.66       10.72      5.42 o 
  -3  -8   6      364.56      340.97     10.24 o 
  -2  -8   6     1088.33     1060.43     21.68 o 
  -1  -8   6      413.98      430.39     14.61 o 
   0  -8   6      288.04      303.15     12.96 o 
   1  -8   6        4.04        4.41      6.40 o 
   2  -8   6       76.51       69.14      4.95 o 
   3  -8   6      431.31      409.84      9.21 o 
   4  -8   6      149.99      147.46      9.29 o 
   5  -8   6       42.49       44.61      6.71 o 
   6  -8   6      123.61      147.64     11.88 o 
   7  -8   6        2.85        0.72      7.35 o 
   8  -8   6        0.09       -1.82     11.55 o 
   9  -8   6        1.60       -0.84     17.50 o 
  -8  -7   6        9.79        9.41     12.13 o 
  -7  -7   6        0.85        2.66     11.10 o 
  -6  -7   6        3.64       -0.45      8.55 o 
  -5  -7   6      536.79      545.43     19.51 o 
  -4  -7   6      512.27      459.13     12.50 o 
  -3  -7   6       30.86       27.20      5.13 o 
  -2  -7   6        6.61        7.99      2.40 o 
  -1  -7   6      467.82      455.90     14.36 o 
   0  -7   6      252.03      244.05     11.05 o 
   1  -7   6      146.42      159.73      6.56 o 
   2  -7   6     1620.63     1704.90     18.10 o 
   3  -7   6       69.93       64.45      6.99 o 
   4  -7   6       41.83       42.50      7.25 o 
   5  -7   6      721.16      754.32     18.30 o 
   6  -7   6      654.59      627.03     17.32 o 
   7  -7   6        0.37       -1.32      7.25 o 
   8  -7   6       75.63       82.78     13.48 o 
   9  -7   6      120.74       96.08     20.94 o 
  -8  -6   6       81.69       97.56     10.98 o 
  -7  -6   6      569.17      566.37     18.05 o 
  -6  -6   6        0.46        1.73      5.60 o 
  -5  -6   6      711.38      685.21     16.16 o 
  -4  -6   6       16.75       28.41      6.25 o 
  -3  -6   6       49.04       57.40      7.32 o 
  -2  -6   6     2191.47     2089.72     20.38 o 
  -1  -6   6      270.05      281.98      6.10 o 
   0  -6   6       94.28       99.46      8.41 o 
   1  -6   6      238.11      196.98      6.35 o 
   2  -6   6      349.52      328.14      7.40 o 
   3  -6   6       67.57       82.35      7.25 o 
   4  -6   6        0.54       -0.23      5.88 o 
   5  -6   6     1462.37     1509.82     27.15 o 
   6  -6   6      250.26      243.94     11.39 o 
   7  -6   6       15.71        8.23     11.21 o 
   8  -6   6       95.01       86.49     13.68 o 
   9  -6   6       34.78       25.10     17.44 o 
  -9  -5   6       40.48       59.82     17.44 o 
  -8  -5   6      951.25      908.61     23.19 o 
  -7  -5   6      172.32      156.58     10.88 o 
  -6  -5   6      239.97      235.05      9.94 o 
  -5  -5   6      217.26      235.12     11.36 o 
  -4  -5   6       91.72       74.60      7.85 o 
  -3  -5   6      230.68      250.48     10.89 o 
  -2  -5   6       11.82       20.47      6.49 o 
  -1  -5   6     4310.08     4343.12     26.89 o 
   0  -5   6     1598.62     1796.76     15.14 o 
   1  -5   6       34.06       41.62      3.50 o 
   2  -5   6       58.55       41.28      5.84 o 
   3  -5   6       71.04       67.67      6.24 o 
   4  -5   6      300.71      288.80     11.26 o 
   5  -5   6      261.80      255.14     11.44 o 
   6  -5   6      119.90      118.91      8.59 o 
   7  -5   6      346.10      351.01     20.20 o 
   8  -5   6      149.56      142.04     15.62 o 
   9  -5   6        7.54       -6.14     16.94 o 
  -9  -4   6      320.02      307.77     20.98 o 
  -8  -4   6      340.32      327.86     14.85 o 
  -7  -4   6       44.72       44.13      8.75 o 
  -6  -4   6     1337.39     1274.49     20.20 o 
  -5  -4   6       24.70       20.85      5.52 o 
  -4  -4   6       73.00       69.01      5.31 o 
  -3  -4   6     4729.21     4820.22     44.84 o 
  -2  -4   6      966.48     1052.40     14.44 o 
  -1  -4   6       83.90       45.81      4.67 o 
   0  -4   6     3943.28     4009.65     29.53 o 
   1  -4   6       86.77       72.56      4.12 o 
   2  -4   6     1643.34     1597.17     20.05 o 
   3  -4   6     1505.56     1554.87     19.45 o 
   4  -4   6      931.70      933.44     17.73 o 
   5  -4   6     1456.77     1391.38     19.43 o 
   6  -4   6      238.06      240.21     12.49 o 
   7  -4   6      121.65      122.84     13.94 o 
   8  -4   6      426.09      400.61     21.91 o 
   9  -4   6       18.15       18.03     19.42 o 
  -9  -3   6        0.73       -3.08     14.71 o 
  -8  -3   6      214.44      206.26     15.97 o 
  -7  -3   6        4.95        4.23      7.30 o 
  -6  -3   6        0.01       -1.44      4.81 o 
  -5  -3   6        0.29        0.99      4.83 o 
  -4  -3   6     1064.06     1136.94     15.87 o 
  -3  -3   6      434.32      448.65     10.93 o 
  -2  -3   6     3449.86     3719.79     38.96 o 
  -1  -3   6     1112.29     1186.19     14.84 o 
   0  -3   6      256.69      321.84      7.89 o 
   1  -3   6      214.41      177.98      5.64 o 
   2  -3   6      428.09      451.60     10.51 o 
   3  -3   6      173.25      156.91      8.12 o 
   4  -3   6      362.57      394.93      8.18 o 
   5  -3   6       23.05       24.28      4.86 o 
   6  -3   6      114.55      112.00     13.39 o 
   7  -3   6       49.37       43.49     11.48 o 
   8  -3   6        0.92       -4.90     11.26 o 
   9  -3   6       15.81        7.82     19.26 o 
 -10  -2   6       45.70       52.70     17.96 o 
  -9  -2   6       93.04      102.74     17.27 o 
  -8  -2   6        0.56        3.85      9.85 o 
  -7  -2   6        0.17        0.41      5.61 o 
  -6  -2   6       11.42       15.26      4.65 o 
  -5  -2   6      510.93      557.31     11.64 o 
  -4  -2   6        0.41        0.44      2.27 o 
  -3  -2   6      513.24      496.36      8.89 o 
  -2  -2   6      121.86      141.49      5.99 o 
  -1  -2   6       37.26       63.04      5.99 o 
   0  -2   6      730.89      673.99     10.84 o 
   1  -2   6      795.89      863.89     11.23 o 
   2  -2   6     2797.62     2880.75     17.09 o 
   3  -2   6      505.23      490.02      7.91 o 
   4  -2   6       64.65       69.41      4.18 o 
   5  -2   6      309.25      287.23     10.39 o 
   6  -2   6     1546.66     1540.00     35.41 o 
   7  -2   6       30.65       35.82     11.82 o 
   8  -2   6       83.07       90.11     18.97 o 
   9  -2   6       19.00       14.98     25.34 o 
 -10  -1   6      296.24      332.84     26.99 o 
  -9  -1   6        2.38       -2.55     13.53 o 
  -8  -1   6      109.32      109.35     17.01 o 
  -7  -1   6      654.68      667.81     17.44 o 
  -6  -1   6       86.69       87.29      5.89 o 
  -5  -1   6     2679.29     2690.15     24.92 o 
  -4  -1   6      599.66      616.31     11.92 o 
  -3  -1   6       29.55       37.23      2.61 o 
  -2  -1   6     2249.40     2228.39     21.61 o 
  -1  -1   6      358.77      358.79      7.00 o 
   0  -1   6      173.92      190.42      5.68 o 
   1  -1   6       18.18        7.12      3.27 o 
   2  -1   6     1433.49     1499.35     11.83 o 
   3  -1   6      420.37      430.73      6.53 o 
   4  -1   6      135.67      137.94      7.42 o 
   5  -1   6      401.90      408.07     15.48 o 
   6  -1   6      106.95      122.35     13.57 o 
   7  -1   6       14.96       14.35     10.74 o 
   8  -1   6       73.95       99.73     20.00 o 
 -10   0   6       65.60       63.26     16.31 o 
  -9   0   6       34.22       29.65     14.92 o 
  -8   0   6      811.62      830.11     34.18 o 
  -7   0   6      260.80      272.27     15.19 o 
  -6   0   6        0.49        0.53      4.95 o 
  -5   0   6      451.64      467.54     11.63 o 
  -4   0   6     2607.12     2581.48     27.73 o 
  -3   0   6      223.99      221.00      5.29 o 
  -2   0   6      665.17      735.32     10.33 o 
  -1   0   6      919.46      840.29     11.48 o 
   0   0   6        5.54        3.18      2.89 o 
   1   0   6     1387.54     1461.34     11.28 o 
   2   0   6       78.69       59.18      3.09 o 
   3   0   6     1339.93     1344.24     13.26 o 
   4   0   6      410.25      425.89     10.86 o 
   5   0   6     1077.22     1090.64     31.79 o 
   6   0   6       39.21       39.96     12.06 o 
   7   0   6      545.80      553.08     24.91 o 
   8   0   6       31.22       30.53     16.51 o 
 -10   1   6       12.75       10.84     15.67 o 
  -9   1   6       12.14       13.19     13.70 o 
  -8   1   6       46.97       49.06      9.96 o 
  -7   1   6       59.74       49.65      9.66 o 
  -6   1   6     3315.27     3329.17     38.33 o 
  -5   1   6       75.87       73.05      5.34 o 
  -4   1   6        7.62        6.76      3.73 o 
  -3   1   6     4760.37     4745.38     39.11 o 
  -2   1   6     2189.19     2266.64     20.48 o 
  -1   1   6      262.52      236.04      5.33 o 
   0   1   6      414.98      375.78      7.15 o 
   1   1   6      703.72      787.02      8.43 o 
   2   1   6      460.25      467.16      9.14 o 
   3   1   6       43.57       34.27      3.93 o 
   4   1   6       49.19       45.54      4.57 o 
   5   1   6      157.49      161.76     12.78 o 
   6   1   6      158.37      162.95     13.43 o 
   7   1   6       93.14       84.16     13.35 o 
   8   1   6      277.06      290.81     29.17 o 
 -10   2   6        1.75       -3.54     15.20 o 
  -9   2   6       42.86       42.22     13.58 o 
  -8   2   6       66.71       69.84     11.05 o 
  -7   2   6       47.66       51.92      9.62 o 
  -6   2   6       74.54       65.90      9.56 o 
  -5   2   6       34.71       31.51      3.58 o 
  -4   2   6       43.92       46.13      3.90 o 
  -3   2   6       83.04       75.01      5.78 o 
  -2   2   6     2214.82     2399.66     28.52 o 
  -1   2   6        0.23        2.32      2.81 o 
   0   2   6       50.78       46.63      3.40 o 
   1   2   6      166.71      169.24      5.50 o 
   2   2   6        1.01        1.17      3.84 o 
   3   2   6       37.66       36.95      3.62 o 
   4   2   6      157.56      177.40      8.50 o 
   5   2   6        6.94       11.70      9.42 o 
   6   2   6      152.24      138.82     13.20 o 
   7   2   6       14.24       19.86     10.67 o 
   8   2   6       63.74       62.73     21.66 o 
 -10   3   6        0.54       13.89     13.90 o 
  -9   3   6       61.97       62.69     14.81 o 
  -8   3   6        6.89        4.31      9.38 o 
  -7   3   6      266.91      267.42     15.51 o 
  -6   3   6       84.98       80.76      9.86 o 
  -5   3   6      262.39      295.34     10.05 o 
  -4   3   6      207.31      231.23     10.78 o 
  -3   3   6      117.46      161.78      7.17 o 
  -2   3   6      285.35      300.52     11.06 o 
  -1   3   6      264.57      276.13      9.54 o 
   0   3   6     1615.37     1620.67     19.73 o 
   1   3   6      301.87      291.96      6.89 o 
   2   3   6     1087.66     1087.72     13.53 o 
   3   3   6       37.87       33.99      4.52 o 
   4   3   6       52.00       49.09      7.81 o 
   5   3   6     1428.36     1394.56     30.37 o 
   6   3   6       63.69       73.56     11.78 o 
   7   3   6       84.37       75.17     11.94 o 
 -10   4   6      591.56      620.02     33.94 o 
  -9   4   6      129.75      113.01     13.45 o 
  -8   4   6      353.73      355.27     18.80 o 
  -7   4   6     1188.13     1244.48     29.99 o 
  -6   4   6      432.99      408.08     17.14 o 
  -5   4   6     1233.98     1201.17     22.27 o 
  -4   4   6      296.04      308.59     10.81 o 
  -3   4   6        0.41        2.62      2.09 o 
  -2   4   6     2366.54     2258.46     32.79 o 
  -1   4   6      323.21      292.50     10.12 o 
   0   4   6       63.91       77.80      4.60 o 
   1   4   6     1862.65     1830.92     17.33 o 
   2   4   6       38.89       34.80      3.12 o 
   3   4   6      120.28      116.72      5.74 o 
   4   4   6        0.64        0.03      6.79 o 
   5   4   6       60.38       68.12     11.13 o 
   6   4   6      287.00      280.29     17.31 o 
   7   4   6       25.95       13.15     10.15 o 
 -10   5   6       18.75        6.71     15.25 o 
  -9   5   6        0.14       -1.90     10.62 o 
  -8   5   6       19.34       12.36      9.00 o 
  -7   5   6      585.70      591.23     19.29 o 
  -6   5   6        0.65        2.58      7.29 o 
  -5   5   6     1679.39     1646.98     25.89 o 
  -4   5   6      735.87      751.74     27.62 o 
  -3   5   6       78.46       79.79      6.41 o 
  -2   5   6      354.36      340.19     12.73 o 
  -1   5   6     1544.23     1407.38     20.86 o 
   0   5   6      313.69      289.52      7.76 o 
   1   5   6      125.45      109.19      5.82 o 
   2   5   6      182.37      192.25      5.87 o 
   3   5   6      313.73      315.80     12.02 o 
   4   5   6      355.01      343.23     13.08 o 
   5   5   6        7.18        8.83      8.42 o 
   6   5   6        1.38        2.37     10.82 o 
   7   5   6      192.42      210.24     17.03 o 
 -10   6   6        6.36       -8.23     16.15 o 
  -9   6   6      288.60      266.27     19.23 o 
  -8   6   6       16.48       17.73      8.96 o 
  -7   6   6        7.31        3.51      7.81 o 
  -6   6   6     1743.98     1813.72     29.97 o 
  -5   6   6      193.60      194.12     10.44 o 
  -4   6   6      203.17      194.46      7.82 o 
  -3   6   6     1152.54     1120.15     21.00 o 
  -2   6   6      265.04      263.67     10.16 o 
  -1   6   6      310.07      306.18     11.54 o 
   0   6   6     2196.87     2128.30     21.37 o 
   1   6   6      270.76      263.62      8.47 o 
   2   6   6      129.62      121.07      7.73 o 
   3   6   6      152.45      157.28      9.88 o 
   4   6   6        0.13        0.84      7.12 o 
   5   6   6      211.44      209.58     12.16 o 
   6   6   6        7.28        6.91     10.86 o 
 -10   7   6        0.58        2.87     16.48 o 
  -9   7   6        0.12       -3.59     11.56 o 
  -8   7   6      105.08      111.82     14.61 o 
  -7   7   6       29.18       33.74     11.04 o 
  -6   7   6      180.34      166.13     14.60 o 
  -5   7   6      112.30      101.57     12.43 o 
  -4   7   6       81.94       83.35      6.62 o 
  -3   7   6     1297.19     1286.55     20.76 o 
  -2   7   6      941.04      930.96     18.33 o 
  -1   7   6     3027.02     2914.55     39.75 o 
   0   7   6      561.98      559.82     15.22 o 
   1   7   6     1202.73     1165.82     17.45 o 
   2   7   6       25.79       30.90      6.18 o 
   3   7   6       23.87       24.73      7.18 o 
   4   7   6        2.91       -0.56      7.53 o 
   5   7   6        0.49        0.59      8.02 o 
   6   7   6       32.36       31.50     14.20 o 
  -9   8   6        9.44       16.14     12.06 o 
  -8   8   6      187.13      208.47     17.84 o 
  -7   8   6       54.71       66.04     12.70 o 
  -6   8   6       48.32       51.08     12.20 o 
  -5   8   6      261.53      252.64     17.39 o 
  -4   8   6      185.75      187.45     12.56 o 
  -3   8   6      781.16      778.14     19.97 o 
  -2   8   6      644.35      657.23     16.66 o 
  -1   8   6      298.40      309.14     11.43 o 
   0   8   6      471.27      476.99     14.90 o 
   1   8   6       76.81       96.33      8.48 o 
   2   8   6        0.98        0.96      9.47 o 
   3   8   6      280.00      290.38     15.07 o 
   4   8   6       44.99       34.86      8.95 o 
   5   8   6       47.90       38.09     10.13 o 
  -9   9   6       69.03       70.07     13.60 o 
  -8   9   6      189.92      188.57     17.78 o 
  -7   9   6       13.68        8.68     11.79 o 
  -6   9   6       39.96       46.15     12.44 o 
  -5   9   6     2989.31     2986.46     44.38 o 
  -4   9   6       19.52       23.10      9.17 o 
  -3   9   6      573.40      578.34     16.26 o 
  -2   9   6      692.59      684.76     17.91 o 
  -1   9   6      268.84      270.72     12.31 o 
   0   9   6      235.76      241.46     10.96 o 
   1   9   6      888.98      916.88     24.62 o 
   2   9   6      245.21      248.90     16.13 o 
   3   9   6        1.66        1.74      8.81 o 
   4   9   6      180.13      186.99     14.14 o 
  -8  10   6       24.66       46.79     14.60 o 
  -7  10   6      352.41      365.88     22.22 o 
  -6  10   6      235.67      215.51     18.30 o 
  -5  10   6       23.44       26.65      9.91 o 
  -4  10   6     1134.72     1096.48     27.46 o 
  -3  10   6      244.16      239.74     12.18 o 
  -2  10   6       68.54       55.22      8.24 o 
  -1  10   6      778.13      787.82     20.24 o 
   0  10   6      210.14      219.94     11.24 o 
   1  10   6      253.92      254.46     14.12 o 
   2  10   6      246.19      258.96     14.85 o 
   3  10   6       82.74      103.01     11.98 o 
   4  10   6      255.94      239.63     16.69 o 
  -8  11   6      178.42      193.72     24.26 o 
  -7  11   6      210.48      203.42     19.26 o 
  -6  11   6       83.60       86.61     14.82 o 
  -5  11   6       76.33       70.28     11.42 o 
  -4  11   6       62.74       67.61     11.11 o 
  -3  11   6      345.33      344.26     17.20 o 
  -2  11   6       19.93       12.38      7.85 o 
  -1  11   6       73.72       73.96      9.51 o 
   0  11   6      268.71      284.41     14.70 o 
   1  11   6      444.96      457.87     20.53 o 
   2  11   6       74.33       89.69     11.05 o 
   3  11   6      185.74      189.07     13.67 o 
  -7  12   6       82.23       76.07     14.37 o 
  -6  12   6      240.21      207.20     18.71 o 
  -5  12   6        0.07        2.51     10.02 o 
  -4  12   6       17.27       22.33      9.71 o 
  -3  12   6        8.06        7.83     10.19 o 
  -2  12   6       27.09       25.42      8.07 o 
  -1  12   6      107.91       87.52     10.30 o 
   0  12   6      187.05      198.68     14.88 o 
   1  12   6       24.73       32.75     11.02 o 
   2  12   6       76.97       71.83     13.35 o 
  -6  13   6      110.00      109.86     16.21 o 
  -5  13   6       16.25       17.61     10.81 o 
  -4  13   6       62.75       67.69     12.01 o 
  -3  13   6      316.83      341.33     19.15 o 
  -2  13   6      141.02      141.08     13.71 o 
  -1  13   6       27.04       16.93      9.61 o 
   0  13   6      135.02      162.01     17.47 o 
  -4  14   6        3.30        7.49     11.86 o 
  -3  14   6       39.36       52.43     11.40 o 
  -2  14   6      685.77      713.26     30.11 o 
  -1 -16   7       90.60      115.98     27.61 o 
   0 -16   7      132.37      159.33     17.45 o 
   1 -16   7        5.18        3.21     13.22 o 
   2 -16   7      132.69      151.81     17.52 o 
   3 -16   7      323.91      314.12     22.63 o 
   4 -16   7       22.64       21.05     16.35 o 
  -2 -15   7       98.36      103.70     15.78 o 
  -1 -15   7      221.17      259.40     20.34 o 
   0 -15   7        8.77        9.80     13.32 o 
   1 -15   7      408.57      432.25     25.00 o 
   2 -15   7        0.74       -0.83     11.60 o 
   3 -15   7        0.00       -1.45     11.51 o 
   4 -15   7      110.22      137.71     16.36 o 
   5 -15   7       55.69       50.49     16.45 o 
  -3 -14   7      123.56      114.30     15.32 o 
  -2 -14   7      264.12      258.35     19.66 o 
  -1 -14   7      183.76      193.71     18.04 o 
   0 -14   7        0.08       -1.48     10.96 o 
   1 -14   7      136.50      117.46     14.62 o 
   2 -14   7      115.88      125.75     15.28 o 
   3 -14   7       21.86       16.92     11.84 o 
   4 -14   7       19.87       15.01     11.02 o 
   5 -14   7       97.28      110.82     19.70 o 
   6 -14   7       29.19       25.91     15.65 o 
  -4 -13   7      298.86      278.02     25.69 o 
  -3 -13   7       45.60       47.07     12.92 o 
  -2 -13   7      147.99      121.99     15.25 o 
  -1 -13   7        9.81        2.96     10.72 o 
   0 -13   7       43.77       49.89     10.44 o 
   1 -13   7        0.14       -3.61      9.20 o 
   2 -13   7       72.74       74.02     12.97 o 
   3 -13   7       14.03       16.13     11.42 o 
   4 -13   7      150.97      142.80     16.04 o 
   5 -13   7        3.94       -0.20     10.74 o 
   6 -13   7        1.91       -6.36     14.35 o 
   7 -13   7       57.55       56.41     16.35 o 
  -5 -12   7       46.31       37.95     17.08 o 
  -4 -12   7       28.21       32.11     15.18 o 
  -3 -12   7       76.44       89.27     13.86 o 
  -2 -12   7      197.21      198.64     16.65 o 
  -1 -12   7       35.36       41.38      9.23 o 
   0 -12   7      444.89      436.11     18.10 o 
   1 -12   7       57.62       55.31      9.74 o 
   2 -12   7        8.69        9.05      6.98 o 
   3 -12   7      123.91      112.71     14.12 o 
   4 -12   7       31.42       24.92     10.95 o 
   5 -12   7      174.71      186.28     15.42 o 
   6 -12   7        0.03        0.73     14.21 o 
   7 -12   7       41.42       44.64     15.34 o 
  -6 -11   7       30.78       27.98     12.89 o 
  -5 -11   7      569.63      565.48     32.46 o 
  -4 -11   7        8.22        4.71     10.34 o 
  -3 -11   7       15.50       10.63     10.57 o 
  -2 -11   7      182.45      202.43     12.81 o 
  -1 -11   7      106.59      115.86     11.14 o 
   0 -11   7      116.14      112.75     11.50 o 
   1 -11   7      162.16      160.22     12.18 o 
   2 -11   7       69.47       71.72     10.08 o 
   3 -11   7      275.72      262.86     14.70 o 
   4 -11   7        9.75        8.48     10.01 o 
   5 -11   7       93.08       82.72     11.89 o 
   6 -11   7       41.54       51.25     14.96 o 
   7 -11   7       17.14       26.30     12.83 o 
  -7 -10   7      362.22      341.96     39.16 o 
  -6 -10   7       48.15       52.28     12.98 o 
  -5 -10   7        3.29        4.57     13.06 o 
  -4 -10   7     1069.76     1096.63     30.87 o 
  -3 -10   7      254.96      258.10     13.27 o 
  -2 -10   7      254.47      242.07     13.24 o 
  -1 -10   7      998.97     1003.86     23.78 o 
   0 -10   7     1257.86     1226.17     26.29 o 
   1 -10   7     1652.95     1669.04     30.50 o 
   2 -10   7      222.24      210.10     13.13 o 
   3 -10   7        6.96        4.99      7.53 o 
   4 -10   7     1023.97     1051.28     19.76 o 
   5 -10   7      284.85      270.47     12.54 o 
   6 -10   7        9.47        8.77      8.93 o 
   7 -10   7      277.23      304.29     16.13 o 
   8 -10   7        4.17       -0.37     12.33 o 
  -7  -9   7       10.88        4.84     12.90 o 
  -6  -9   7      248.34      251.11     18.73 o 
  -5  -9   7        0.28       -5.38      9.17 o 
  -4  -9   7      194.34      184.18     14.45 o 
  -3  -9   7       47.90       49.27      8.31 o 
  -2  -9   7      229.62      227.04     12.55 o 
  -1  -9   7      317.62      313.42     14.26 o 
   0  -9   7      232.75      251.84     13.14 o 
   1  -9   7       65.90       72.22      9.91 o 
   2  -9   7      218.59      230.04      8.66 o 
   3  -9   7       57.21       56.65      6.70 o 
   4  -9   7        8.45        8.21      6.42 o 
   5  -9   7      467.89      500.35     15.62 o 
   6  -9   7      144.79      142.70     13.49 o 
   7  -9   7        6.95        1.33      7.95 o 
   8  -9   7       40.11       37.44     13.07 o 
  -8  -8   7       41.26       22.73     19.93 o 
  -7  -8   7       66.23       78.71     13.85 o 
  -6  -8   7       93.20       91.84     13.37 o 
  -5  -8   7      502.18      485.72     20.23 o 
  -4  -8   7       82.85       82.61      8.96 o 
  -3  -8   7       96.49       84.49      9.07 o 
  -2  -8   7      153.87      144.01     10.69 o 
  -1  -8   7       19.23       21.82      7.73 o 
   0  -8   7      225.75      241.77     12.21 o 
   1  -8   7       12.99       14.52      3.78 o 
   2  -8   7       51.01       52.92      4.85 o 
   3  -8   7       63.66       67.27      7.80 o 
   4  -8   7      406.98      426.26     14.10 o 
   5  -8   7       36.64       28.35      7.42 o 
   6  -8   7       73.18       72.92     10.20 o 
   7  -8   7       89.30       74.98     10.76 o 
   8  -8   7       16.98       13.72     12.90 o 
  -8  -7   7        2.41       11.90     14.10 o 
  -7  -7   7        9.67       10.84     11.29 o 
  -6  -7   7      504.98      486.34     15.63 o 
  -5  -7   7       75.04       70.06      7.27 o 
  -4  -7   7       37.00       33.93      6.05 o 
  -3  -7   7        1.64        2.75      7.35 o 
  -2  -7   7       26.77       29.42      4.15 o 
  -1  -7   7      741.29      730.77     20.79 o 
   0  -7   7      508.42      502.39     15.20 o 
   1  -7   7      696.65      692.01     13.31 o 
   2  -7   7        4.56        5.05      3.17 o 
   3  -7   7      462.42      494.91     14.00 o 
   4  -7   7      116.08      122.94      9.19 o 
   5  -7   7      539.76      551.92     17.70 o 
   6  -7   7      131.22      148.39     10.44 o 
   7  -7   7      173.66      173.58     16.45 o 
   8  -7   7      264.40      274.60     20.42 o 
  -8  -6   7      744.02      781.87     29.34 o 
  -7  -6   7      205.97      183.05     11.93 o 
  -6  -6   7        0.87        0.76      5.46 o 
  -5  -6   7      981.37     1015.52     22.54 o 
  -4  -6   7      114.15      100.26      9.20 o 
  -3  -6   7      439.21      421.45     14.13 o 
  -2  -6   7     2504.55     2478.59     25.43 o 
  -1  -6   7       17.45       12.59      3.34 o 
   0  -6   7      231.95      222.17      6.24 o 
   1  -6   7       27.29       31.07      4.04 o 
   2  -6   7     2232.68     2258.63     25.49 o 
   3  -6   7      918.80      911.08     17.83 o 
   4  -6   7       31.92       32.32      6.46 o 
   5  -6   7      529.97      525.00     15.89 o 
   6  -6   7      870.60      851.77     22.61 o 
   7  -6   7      222.98      239.27     17.76 o 
   8  -6   7      110.26       95.90     14.38 o 
   9  -6   7      131.68      128.98     30.87 o 
  -9  -5   7        0.13        2.55     11.89 o 
  -8  -5   7       68.93       66.07     13.03 o 
  -7  -5   7      565.90      585.79     19.95 o 
  -6  -5   7      370.16      358.75     11.90 o 
  -5  -5   7       55.46       47.54      7.68 o 
  -4  -5   7      370.25      382.39     13.63 o 
  -3  -5   7       88.30       82.56      9.26 o 
  -2  -5   7     2954.43     2928.92     23.55 o 
  -1  -5   7      101.38      108.21      6.20 o 
   0  -5   7     2426.62     2442.10     19.88 o 
   1  -5   7      671.49      645.69     10.46 o 
   2  -5   7        5.01        9.23      5.56 o 
   3  -5   7       56.81       54.25      6.30 o 
   4  -5   7      257.97      232.25     10.87 o 
   5  -5   7      335.43      332.71     12.95 o 
   6  -5   7       75.04       67.79      9.13 o 
   7  -5   7        8.75       23.24     11.89 o 
   8  -5   7        1.59        4.53     12.52 o 
   9  -5   7      180.18      192.39     36.44 o 
  -9  -4   7      686.66      724.56     29.62 o 
  -8  -4   7       27.49       37.07     14.79 o 
  -7  -4   7       39.37       43.42      8.62 o 
  -6  -4   7      433.36      416.13     12.08 o 
  -5  -4   7       38.35       29.99      5.86 o 
  -4  -4   7      322.41      298.14     13.64 o 
  -3  -4   7     1074.76     1111.59     23.16 o 
  -2  -4   7      389.37      450.35     12.43 o 
  -1  -4   7       93.99       57.51      5.33 o 
   0  -4   7      189.03      155.57      7.54 o 
   1  -4   7      211.41      228.03      6.54 o 
   2  -4   7     1839.81     1867.47     22.85 o 
   3  -4   7      325.93      328.26     11.34 o 
   4  -4   7      222.92      235.01     10.56 o 
   5  -4   7     1139.03     1157.82     18.15 o 
   6  -4   7      239.99      249.65     17.14 o 
   7  -4   7       30.62       33.50     12.23 o 
   8  -4   7        1.51        3.81     12.41 o 
  -9  -3   7       79.22       60.57     16.83 o 
  -8  -3   7       31.30       36.42     14.14 o 
  -7  -3   7       28.69       30.06      6.46 o 
  -6  -3   7      258.31      241.09      8.51 o 
  -5  -3   7       38.45       49.97      6.48 o 
  -4  -3   7      543.19      550.31     12.17 o 
  -3  -3   7        0.27        0.43      4.56 o 
  -2  -3   7       93.66      115.01      8.09 o 
  -1  -3   7        0.14        1.38      5.60 o 
   0  -3   7       67.49       66.94      5.60 o 
   1  -3   7      280.60      228.74      6.85 o 
   2  -3   7      107.15       90.85      7.31 o 
   3  -3   7      167.88      189.43      9.17 o 
   4  -3   7       17.11       12.82      5.74 o 
   5  -3   7      177.37      169.20      9.52 o 
   6  -3   7       40.03       40.64     11.74 o 
   7  -3   7       90.23       82.47     14.03 o 
   8  -3   7       28.89       10.32     12.26 o 
  -9  -2   7      252.91      255.04     23.74 o 
  -8  -2   7        3.51        2.61     12.52 o 
  -7  -2   7      330.03      338.84     14.21 o 
  -6  -2   7      386.69      384.76     10.48 o 
  -5  -2   7       96.13       98.68      6.28 o 
  -4  -2   7       12.52       14.89      2.49 o 
  -3  -2   7        1.10        0.22      3.36 o 
  -2  -2   7      955.07     1008.17     16.21 o 
  -1  -2   7        4.75       16.96      4.93 o 
   0  -2   7      597.56      592.88     13.74 o 
   1  -2   7        8.40       11.90      4.15 o 
   2  -2   7      594.53      608.30      9.00 o 
   3  -2   7      675.82      710.28      9.87 o 
   4  -2   7      202.44      204.28      6.93 o 
   5  -2   7      641.10      628.78     15.20 o 
   6  -2   7      193.81      184.86     15.77 o 
   7  -2   7        2.90       -2.02     11.64 o 
   8  -2   7      257.72      276.06     19.97 o 
 -10  -1   7       78.31       78.27     17.15 o 
  -9  -1   7        0.03        4.23     14.94 o 
  -8  -1   7      199.17      210.24     21.07 o 
  -7  -1   7      529.10      521.96     20.22 o 
  -6  -1   7      882.76      887.31     18.43 o 
  -5  -1   7     2457.98     2496.14     27.74 o 
  -4  -1   7      798.84      783.87     10.22 o 
  -3  -1   7      513.90      530.12      8.56 o 
  -2  -1   7     2341.25     2408.41     23.74 o 
  -1  -1   7      454.36      466.00      8.55 o 
   0  -1   7      960.87     1009.76     14.54 o 
   1  -1   7      239.65      247.52      7.13 o 
   2  -1   7       77.95       81.27      3.88 o 
   3  -1   7      206.80      159.89      4.64 o 
   4  -1   7       48.66       54.95      6.42 o 
   5  -1   7       29.65       32.26      8.51 o 
   6  -1   7      606.60      639.67     25.12 o 
   7  -1   7      133.75      137.57     16.01 o 
   8  -1   7       45.30       35.94     17.21 o 
 -10   0   7      266.78      244.61     24.14 o 
  -9   0   7       23.93       29.24     23.76 o 
  -8   0   7      129.77      128.44     12.79 o 
  -7   0   7     1782.95     1774.23     35.38 o 
  -6   0   7      250.50      249.85      9.72 o 
  -5   0   7       10.48        8.96      3.80 o 
  -4   0   7      986.25      928.94     14.10 o 
  -3   0   7     1230.30     1202.52     12.91 o 
  -2   0   7      243.83      251.76      8.52 o 
  -1   0   7        0.96        0.87      4.97 o 
   0   0   7     2823.87     3008.86     31.21 o 
   1   0   7     1377.71     1396.24     11.99 o 
   2   0   7       13.10       19.10      2.67 o 
   3   0   7      726.54      745.84     12.12 o 
   4   0   7      221.73      232.53      8.51 o 
   5   0   7        6.88       16.44      7.87 o 
   6   0   7       38.44       41.83     12.19 o 
   7   0   7      670.40      689.28     28.02 o 
   8   0   7       93.78       69.20     20.49 o 
 -10   1   7       11.33        7.55     14.77 o 
  -9   1   7      172.27      181.65     20.10 o 
  -8   1   7       58.85       50.22     10.11 o 
  -7   1   7       65.50       59.62     10.05 o 
  -6   1   7      968.66      971.04     25.20 o 
  -5   1   7      154.85      143.72      5.85 o 
  -4   1   7      637.48      619.71     13.25 o 
  -3   1   7      636.07      579.03     16.67 o 
  -2   1   7      359.48      360.45      8.56 o 
  -1   1   7     2700.93     2838.94     30.56 o 
   0   1   7        5.04       13.71      3.36 o 
   1   1   7       19.21       16.23      2.80 o 
   2   1   7      349.21      350.34      8.74 o 
   3   1   7       95.88      102.71      6.09 o 
   4   1   7        0.04        1.56      4.11 o 
   5   1   7      808.16      790.66     23.57 o 
   6   1   7       10.66       12.61      9.67 o 
   7   1   7        0.61        3.98     12.79 o 
   8   1   7      332.10      303.30     28.29 o 
 -10   2   7      107.39      117.90     19.78 o 
  -9   2   7      200.72      214.14     20.69 o 
  -8   2   7       18.94       21.20      9.69 o 
  -7   2   7      269.20      276.50     16.01 o 
  -6   2   7      800.77      804.59     23.06 o 
  -5   2   7       89.24       90.94      6.33 o 
  -4   2   7      424.82      435.96     11.74 o 
  -3   2   7       52.44       39.87      2.95 o 
  -2   2   7      132.12      129.04      4.91 o 
  -1   2   7     1336.24     1368.11     13.28 o 
   0   2   7        3.01        5.42      3.15 o 
   1   2   7       57.06       63.03      4.44 o 
   2   2   7        2.39        5.63      4.32 o 
   3   2   7      560.34      573.63     11.49 o 
   4   2   7       62.96       64.07      6.77 o 
   5   2   7      452.90      480.81     19.65 o 
   6   2   7       43.37       38.04     10.18 o 
   7   2   7      400.94      366.78     19.66 o 
 -10   3   7       20.98       34.34     15.69 o 
  -9   3   7      267.05      290.90     18.51 o 
  -8   3   7       92.77       93.97     12.05 o 
  -7   3   7       26.82       27.96      8.72 o 
  -6   3   7       15.47       12.81      7.66 o 
  -5   3   7      906.50      900.59     17.26 o 
  -4   3   7       42.85       41.05      3.77 o 
  -3   3   7      911.51      845.60     13.91 o 
  -2   3   7      132.33      132.37      6.87 o 
  -1   3   7       44.95       52.86      4.18 o 
   0   3   7      237.53      242.65      6.70 o 
   1   3   7      113.83      108.67      5.38 o 
   2   3   7     1468.42     1443.09     17.29 o 
   3   3   7      282.73      288.53      8.85 o 
   4   3   7       83.46       83.15      8.94 o 
   5   3   7      147.56      158.96     13.71 o 
   6   3   7      141.74      119.96     13.77 o 
   7   3   7      158.66      138.07     14.43 o 
 -10   4   7      176.13      188.07     21.30 o 
  -9   4   7        1.87       -0.87     10.34 o 
  -8   4   7      688.42      723.90     25.63 o 
  -7   4   7      191.30      172.52     13.53 o 
  -6   4   7       21.20       19.34      7.39 o 
  -5   4   7     1864.81     1706.59     22.46 o 
  -4   4   7      391.41      396.03     15.66 o 
  -3   4   7      632.11      641.22     10.47 o 
  -2   4   7     2846.03     2773.35     32.49 o 
  -1   4   7      561.78      558.21     13.76 o 
   0   4   7     1707.24     1661.66     23.34 o 
   1   4   7       39.04       36.62      4.29 o 
   2   4   7      821.16      833.64     14.34 o 
   3   4   7     3634.21     3588.04     31.83 o 
   4   4   7      194.78      188.51     11.50 o 
   5   4   7      412.92      405.60     19.01 o 
   6   4   7       87.73      106.04     13.68 o 
   7   4   7       48.41       59.14     12.53 o 
 -10   5   7      178.99      190.58     23.20 o 
  -9   5   7       28.12       20.81     11.16 o 
  -8   5   7        0.28        1.90      8.79 o 
  -7   5   7      473.63      479.00     17.76 o 
  -6   5   7      222.67      224.55     12.28 o 
  -5   5   7       37.40       26.73      6.57 o 
  -4   5   7      352.36      318.63      9.57 o 
  -3   5   7      208.04      216.73      9.35 o 
  -2   5   7       21.36       26.35      8.43 o 
  -1   5   7      363.64      364.26     12.23 o 
   0   5   7      593.40      571.08     10.17 o 
   1   5   7     2816.56     2770.64     22.07 o 
   2   5   7      312.92      313.66      8.98 o 
   3   5   7      195.56      193.99     10.47 o 
   4   5   7      961.93      927.90     27.36 o 
   5   5   7        0.89        2.24      8.63 o 
   6   5   7       45.35       50.65     12.21 o 
 -10   6   7       38.18       23.10     17.52 o 
  -9   6   7      134.83      151.07     16.03 o 
  -8   6   7       15.31        4.16     10.82 o 
  -7   6   7       69.03       57.01     12.24 o 
  -6   6   7      188.21      185.01     15.45 o 
  -5   6   7        8.93       14.61     10.57 o 
  -4   6   7     1006.47     1005.21     27.73 o 
  -3   6   7      274.56      288.36     11.44 o 
  -2   6   7        2.31        2.11      7.26 o 
  -1   6   7      186.81      185.16     10.20 o 
   0   6   7      267.34      276.05     10.55 o 
   1   6   7     2232.70     2180.87     25.65 o 
   2   6   7      123.83      129.47      7.73 o 
   3   6   7       60.34       55.94      7.93 o 
   4   6   7       59.16       56.25      8.43 o 
   5   6   7        5.54        9.20      9.10 o 
   6   6   7       50.35       42.67     13.42 o 
  -9   7   7        9.67        7.06     12.62 o 
  -8   7   7       16.01        1.15     12.43 o 
  -7   7   7      506.52      520.86     23.93 o 
  -6   7   7        7.60        7.34     10.86 o 
  -5   7   7      484.66      441.08     21.00 o 
  -4   7   7      473.43      473.42     22.69 o 
  -3   7   7      343.26      327.89     11.79 o 
  -2   7   7      576.08      584.86     15.45 o 
  -1   7   7      154.57      165.52     10.27 o 
   0   7   7       40.77       31.70      6.87 o 
   1   7   7      107.12       99.86      9.31 o 
   2   7   7        0.83        0.17      8.25 o 
   3   7   7       29.11       31.25      9.16 o 
   4   7   7       89.80       88.98     10.77 o 
   5   7   7       19.28       19.04     11.31 o 
  -9   8   7       32.76       29.09     12.80 o 
  -8   8   7        0.02       -1.33     11.79 o 
  -7   8   7        0.08       -1.37     11.77 o 
  -6   8   7      191.56      192.92     16.25 o 
  -5   8   7        1.32        1.09     10.59 o 
  -4   8   7        0.97        0.58      8.09 o 
  -3   8   7       28.78       21.88      6.38 o 
  -2   8   7      227.75      214.75     11.14 o 
  -1   8   7      458.02      447.99     13.63 o 
   0   8   7      647.73      644.45     17.34 o 
   1   8   7      536.74      562.40     17.93 o 
   2   8   7      186.33      181.14     14.60 o 
   3   8   7       27.55       30.91      9.01 o 
   4   8   7       59.62       60.25     11.10 o 
   5   8   7      855.07      869.65     30.74 o 
  -9   9   7        5.28        1.29     13.55 o 
  -8   9   7      668.05      697.27     39.86 o 
  -7   9   7        2.56        3.95     11.59 o 
  -6   9   7        3.68        5.92     11.18 o 
  -5   9   7      434.30      401.81     21.60 o 
  -4   9   7       23.85       30.13      9.48 o 
  -3   9   7      535.54      547.91     19.95 o 
  -2   9   7       66.02       74.52      8.48 o 
  -1   9   7       86.45       95.69      9.00 o 
   0   9   7     1014.89      983.87     21.99 o 
   1   9   7       56.15       55.87      9.07 o 
   2   9   7      105.90      107.70     12.82 o 
   3   9   7      402.19      423.80     18.73 o 
   4   9   7       76.73       78.45     11.53 o 
  -8  10   7        0.45       -2.14     13.28 o 
  -7  10   7      848.45      840.43     32.45 o 
  -6  10   7      203.59      204.18     18.65 o 
  -5  10   7      214.19      182.11     17.19 o 
  -4  10   7       48.19       52.29     10.08 o 
  -3  10   7       10.48        9.30      9.70 o 
  -2  10   7      281.07      278.19     15.53 o 
  -1  10   7      155.23      147.11     10.89 o 
   0  10   7      158.86      156.01     11.96 o 
   1  10   7      110.49      107.09     11.41 o 
   2  10   7       13.49       20.18     10.70 o 
   3  10   7      271.80      281.84     17.29 o 
  -8  11   7       17.57       10.90     25.06 o 
  -7  11   7        1.19        2.60     12.80 o 
  -6  11   7       76.95       79.04     14.24 o 
  -5  11   7       37.18       30.47     10.02 o 
  -4  11   7        4.13        2.76      9.93 o 
  -3  11   7       32.08       41.88     10.20 o 
  -2  11   7       22.10       23.55      9.76 o 
  -1  11   7        0.22       -0.36      7.79 o 
   0  11   7      279.13      306.16     15.36 o 
   1  11   7        0.05       -0.76      9.95 o 
   2  11   7       57.58       61.01     10.46 o 
  -7  12   7        2.15        8.27     22.93 o 
  -6  12   7       27.87       33.80     13.45 o 
  -5  12   7        0.24        1.32      9.96 o 
  -4  12   7      383.45      405.54     19.66 o 
  -3  12   7       50.68       50.37     10.93 o 
  -2  12   7       17.63        4.77     10.08 o 
  -1  12   7       18.58       31.68      9.93 o 
   0  12   7        3.73        5.30     11.78 o 
   1  12   7      221.90      244.77     15.60 o 
  -5  13   7       70.88       79.68     12.83 o 
  -4  13   7       18.64       14.45     10.81 o 
  -3  13   7       18.16       14.45     11.38 o 
  -2  13   7       53.61       52.17     13.72 o 
  -1  13   7       96.33       99.65     15.15 o 
   0 -16   8      229.84      236.50     22.50 o 
   1 -16   8       32.91       22.04     13.81 o 
   2 -16   8        7.22       -1.85     13.72 o 
   3 -16   8      272.71      270.73     21.42 o 
  -2 -15   8      111.64      122.27     16.61 o 
  -1 -15   8        2.01        4.23     12.67 o 
   0 -15   8       76.83       83.39     14.91 o 
   1 -15   8      461.16      462.20     25.30 o 
   2 -15   8       16.35       23.78     12.61 o 
   3 -15   8      108.75      122.40     15.35 o 
   4 -15   8      200.54      211.09     18.77 o 
   5 -15   8       19.45       18.41     15.57 o 
  -3 -14   8       25.12       25.94     12.32 o 
  -2 -14   8       91.00       95.27     14.60 o 
  -1 -14   8      176.12      175.49     17.66 o 
   0 -14   8      129.92      135.62     13.34 o 
   1 -14   8       12.37       15.27     10.29 o 
   2 -14   8       89.36       90.98     13.58 o 
   3 -14   8       68.18       57.36     12.73 o 
   4 -14   8      127.21      122.38     15.22 o 
   5 -14   8       45.40       63.03     16.17 o 
   6 -14   8        0.22        6.02     14.79 o 
  -4 -13   8      258.17      263.94     25.43 o 
  -3 -13   8       13.92       10.27     11.59 o 
  -2 -13   8        9.82       10.99     11.88 o 
  -1 -13   8       79.04       76.80     11.03 o 
   0 -13   8       21.04       24.15      9.80 o 
   1 -13   8       41.46       39.78     10.58 o 
   2 -13   8       26.45       23.29     10.27 o 
   3 -13   8       15.87        7.75     11.58 o 
   4 -13   8      298.91      278.72     19.27 o 
   5 -13   8        6.50        4.32     12.70 o 
   6 -13   8       15.66       14.21     14.82 o 
  -5 -12   8        8.94       -4.19     15.41 o 
  -4 -12   8      304.32      296.73     20.22 o 
  -3 -12   8      270.93      267.71     19.16 o 
  -2 -12   8       24.20       24.25      9.08 o 
  -1 -12   8      330.84      368.28     17.25 o 
   0 -12   8      266.39      264.42     15.41 o 
   1 -12   8       17.60       19.48      9.71 o 
   2 -12   8      962.33      926.11     26.01 o 
   3 -12   8        0.32       -1.92     11.11 o 
   4 -12   8        0.63       -3.02     10.73 o 
   5 -12   8      147.90      133.54     14.35 o 
   6 -12   8       59.25       49.81     16.05 o 
   7 -12   8      262.70      227.96     32.85 o 
  -6 -11   8       35.25       22.61     13.70 o 
  -5 -11   8      132.46      144.23     20.20 o 
  -4 -11   8       93.89       96.38     13.01 o 
  -3 -11   8      372.66      341.60     19.54 o 
  -2 -11   8       90.48       80.91     10.25 o 
  -1 -11   8      153.49      154.69     12.38 o 
   0 -11   8     1007.53      987.64     25.48 o 
   1 -11   8       10.41       10.09      9.03 o 
   2 -11   8        8.58       17.99      9.41 o 
   3 -11   8      118.51      124.65     12.14 o 
   4 -11   8       72.80       73.60      9.79 o 
   5 -11   8      105.59      120.28     12.23 o 
   6 -11   8       18.68       25.61     11.55 o 
   7 -11   8       15.35        9.81     11.26 o 
  -7 -10   8      106.18       82.95     27.12 o 
  -6 -10   8       54.12       72.04     16.40 o 
  -5 -10   8      133.40      130.41     13.75 o 
  -4 -10   8      221.76      236.40     16.70 o 
  -3 -10   8      128.26      130.67     11.00 o 
  -2 -10   8      421.70      423.90     16.81 o 
  -1 -10   8      462.73      456.73     17.52 o 
   0 -10   8        1.18        0.90      9.03 o 
   1 -10   8     1874.09     1811.75     32.53 o 
   2 -10   8       30.61       38.49      8.19 o 
   3 -10   8       23.79       23.02      8.25 o 
   4 -10   8      304.95      282.35     13.71 o 
   5 -10   8      135.45      158.53     10.59 o 
   6 -10   8      418.40      426.80     18.42 o 
   7 -10   8       12.12        4.05     10.66 o 
   8 -10   8       39.75       49.40     15.34 o 
  -7  -9   8       40.67       35.25     16.46 o 
  -6  -9   8       54.10       50.23     12.66 o 
  -5  -9   8       30.54       26.06      9.70 o 
  -4  -9   8       21.53       21.55      8.02 o 
  -3  -9   8      737.97      704.09     20.21 o 
  -2  -9   8       21.04       28.37      8.51 o 
  -1  -9   8     1253.64     1217.31     25.77 o 
   0  -9   8        0.05       -0.91      8.39 o 
   1  -9   8      180.24      200.53     11.29 o 
   2  -9   8        1.43        2.20      5.61 o 
   3  -9   8      197.39      193.63     10.29 o 
   4  -9   8      503.81      521.27     16.22 o 
   5  -9   8       83.73       98.88      8.59 o 
   6  -9   8      214.78      208.21     15.74 o 
   7  -9   8        6.44        8.88      9.79 o 
   8  -9   8       12.26       13.33     13.08 o 
  -7  -8   8      214.48      227.54     18.44 o 
  -6  -8   8       33.41       24.00     10.63 o 
  -5  -8   8       17.50       14.54      9.78 o 
  -4  -8   8      224.93      222.81     12.50 o 
  -3  -8   8      156.32      169.10     11.76 o 
  -2  -8   8      337.55      309.77     14.04 o 
  -1  -8   8       38.51       33.62      9.50 o 
   0  -8   8       25.86       31.82      7.44 o 
   1  -8   8       28.11       27.55      5.24 o 
   2  -8   8        9.79       12.73      6.15 o 
   3  -8   8      107.83      113.52      8.96 o 
   4  -8   8      709.24      697.03     18.11 o 
   5  -8   8        2.08        4.50      7.04 o 
   6  -8   8        0.05       -1.20      8.67 o 
   7  -8   8      131.11      122.27     15.82 o 
   8  -8   8       89.19       77.65     14.58 o 
  -8  -7   8       47.05       20.19     20.64 o 
  -7  -7   8      175.22      198.76     16.45 o 
  -6  -7   8      346.87      341.60     15.69 o 
  -5  -7   8      587.67      610.13     18.46 o 
  -4  -7   8      864.42      838.11     20.78 o 
  -3  -7   8       62.77       76.39      9.06 o 
  -2  -7   8       69.94       60.54      9.50 o 
  -1  -7   8     1488.11     1378.26     37.96 o 
   0  -7   8      176.16      178.81      7.21 o 
   1  -7   8      461.81      494.09     12.63 o 
   2  -7   8     1681.50     1625.68     18.73 o 
   3  -7   8       73.38       73.88      7.98 o 
   4  -7   8      361.01      365.50     13.85 o 
   5  -7   8      190.97      195.20     11.70 o 
   6  -7   8       75.20       65.05     10.14 o 
   7  -7   8      639.41      672.33     27.92 o 
   8  -7   8       37.17       50.70     13.57 o 
  -8  -6   8      314.14      343.42     27.37 o 
  -7  -6   8      268.65      313.63     16.01 o 
  -6  -6   8      175.78      175.30      9.84 o 
  -5  -6   8      431.79      436.65     15.99 o 
  -4  -6   8       73.55       65.41      8.59 o 
  -3  -6   8      532.10      495.22     15.81 o 
  -2  -6   8       50.92       38.73      5.45 o 
  -1  -6   8      129.14      136.45      6.94 o 
   0  -6   8       59.29       53.36      4.75 o 
   1  -6   8        2.64        9.57      3.71 o 
   2  -6   8       17.21       15.81      6.31 o 
   3  -6   8      894.83      891.47     18.50 o 
   4  -6   8       14.62       12.67      6.93 o 
   5  -6   8        0.49        1.82      7.12 o 
   6  -6   8      728.61      716.10     21.48 o 
   7  -6   8      125.38      122.27     15.83 o 
   8  -6   8       87.78       92.53     15.02 o 
  -9  -5   8        4.15       18.85     12.29 o 
  -8  -5   8       27.43       27.98     15.34 o 
  -7  -5   8       43.35       44.40      8.94 o 
  -6  -5   8       48.01       53.55      6.89 o 
  -5  -5   8      789.18      753.10     19.49 o 
  -4  -5   8       37.35       59.13      9.17 o 
  -3  -5   8      143.43      130.57     10.71 o 
  -2  -5   8      954.68      919.64     16.84 o 
  -1  -5   8      154.91      159.73      9.59 o 
   0  -5   8        0.11        4.35      5.47 o 
   1  -5   8     1437.45     1339.87     16.99 o 
   2  -5   8      170.02      182.11      9.26 o 
   3  -5   8      199.98      197.98     10.04 o 
   4  -5   8       80.46       83.49      8.23 o 
   5  -5   8      667.05      659.53     23.09 o 
   6  -5   8      288.05      292.29     19.16 o 
   7  -5   8       11.02       15.07     11.46 o 
   8  -5   8        2.79       -0.69     13.22 o 
  -9  -4   8      109.30      106.92     18.88 o 
  -8  -4   8       33.58       34.68     14.24 o 
  -7  -4   8       12.61       15.31      9.50 o 
  -6  -4   8       12.04       10.42      5.39 o 
  -5  -4   8       73.24       73.74      7.75 o 
  -4  -4   8      167.07      148.93     10.94 o 
  -3  -4   8       79.72       95.41      7.32 o 
  -2  -4   8       22.57       23.44      6.14 o 
  -1  -4   8      658.94      647.68     13.98 o 
   0  -4   8      619.29      619.42     13.45 o 
   1  -4   8      671.48      699.26     15.21 o 
   2  -4   8      659.47      725.39     15.83 o 
   3  -4   8      180.29      185.20      9.92 o 
   4  -4   8       31.96       29.39      6.89 o 
   5  -4   8       69.66       72.71      8.28 o 
   6  -4   8      115.02      110.83     14.05 o 
   7  -4   8      237.00      223.73     18.67 o 
   8  -4   8       56.96       72.00     14.35 o 
  -9  -3   8        1.00       11.88     13.80 o 
  -8  -3   8       28.06       35.82     14.65 o 
  -7  -3   8      109.44      117.96     12.32 o 
  -6  -3   8      210.93      191.81      7.97 o 
  -5  -3   8      277.57      284.99     10.92 o 
  -4  -3   8        7.34        8.87      3.44 o 
  -3  -3   8      970.15      969.58     17.20 o 
  -2  -3   8     3447.50     3517.98     32.36 o 
  -1  -3   8      756.41      732.98     13.70 o 
   0  -3   8      346.79      350.86      9.66 o 
   1  -3   8     1438.47     1419.14     17.34 o 
   2  -3   8       77.91       68.65      3.96 o 
   3  -3   8      111.38      118.09      8.35 o 
   4  -3   8      132.83      144.92      9.13 o 
   5  -3   8      167.34      168.59      9.99 o 
   6  -3   8        0.89       -2.29     11.16 o 
   7  -3   8       55.35       43.89     12.79 o 
   8  -3   8      146.52      152.89     17.20 o 
  -9  -2   8      672.34      668.81     34.61 o 
  -8  -2   8       89.45       98.16     16.75 o 
  -7  -2   8       23.59       23.84      9.02 o 
  -6  -2   8      858.17      888.87     16.68 o 
  -5  -2   8     1248.15     1248.08     19.23 o 
  -4  -2   8       30.78       29.40      3.17 o 
  -3  -2   8        3.74        3.47      4.61 o 
  -2  -2   8      811.69      791.28     15.57 o 
  -1  -2   8     1302.98     1204.16     14.42 o 
   0  -2   8       25.77       28.43      4.42 o 
   1  -2   8        3.80        9.82      4.50 o 
   2  -2   8     1293.04     1319.42     18.46 o 
   3  -2   8       55.80       57.78      4.19 o 
   4  -2   8       48.67       48.46      6.96 o 
   5  -2   8      882.93      922.63     25.80 o 
   6  -2   8        7.67        4.52     11.40 o 
   7  -2   8       59.09       69.07     14.18 o 
   8  -2   8      105.16      109.48     16.45 o 
 -10  -1   8       44.80       56.91     17.30 o 
  -9  -1   8      106.27      105.59     17.71 o 
  -8  -1   8      438.58      467.17     20.80 o 
  -7  -1   8        6.34        6.20      9.11 o 
  -6  -1   8      318.01      303.69     21.30 o 
  -5  -1   8       98.57      123.34      7.88 o 
  -4  -1   8      196.37      175.81      7.25 o 
  -3  -1   8     1797.79     1776.82     25.19 o 
  -2  -1   8       88.24       78.45      6.65 o 
  -1  -1   8        1.35        2.59      3.57 o 
   0  -1   8     1720.90     1689.48     19.84 o 
   1  -1   8      106.79      106.81      6.74 o 
   2  -1   8      827.33      857.47     12.12 o 
   3  -1   8      711.47      709.37     12.91 o 
   4  -1   8      154.82      153.49      8.74 o 
   5  -1   8      371.92      370.89     16.13 o 
   6  -1   8      678.61      722.83     27.46 o 
   7  -1   8       27.38       22.27     13.00 o 
   8  -1   8      439.94      415.83     24.59 o 
 -10   0   8      343.98      334.13     27.37 o 
  -9   0   8       27.86       25.44     13.10 o 
  -8   0   8       14.78       18.20      9.17 o 
  -7   0   8      288.64      306.45     23.66 o 
  -6   0   8        3.77        2.05      8.46 o 
  -5   0   8      744.88      703.38     15.27 o 
  -4   0   8      150.92      148.71      6.17 o 
  -3   0   8        1.40        1.79      3.08 o 
  -2   0   8     1638.92     1591.23     26.29 o 
  -1   0   8       29.73       27.93      5.49 o 
   0   0   8      119.30      106.74      6.76 o 
   1   0   8        3.85        2.65      3.03 o 
   2   0   8      231.68      232.81      6.09 o 
   3   0   8       29.51       31.37      4.77 o 
   4   0   8      131.99      120.35      8.26 o 
   5   0   8        0.00        0.25      8.39 o 
   6   0   8       87.87      101.17     14.93 o 
   7   0   8      230.86      220.25     18.95 o 
   8   0   8       23.55       25.77     27.99 o 
 -10   1   8        6.95        2.17     14.44 o 
  -9   1   8       55.74       48.16     17.80 o 
  -8   1   8        0.84       -1.68      9.44 o 
  -7   1   8       52.74       49.87     10.33 o 
  -6   1   8      230.00      244.58     14.54 o 
  -5   1   8       98.83       91.11      6.30 o 
  -4   1   8       15.07       12.95      5.04 o 
  -3   1   8      465.55      426.06     10.15 o 
  -2   1   8       94.20       85.50      7.06 o 
  -1   1   8       36.91       47.30      4.10 o 
   0   1   8       46.56       34.01      4.79 o 
   1   1   8      298.87      282.74      6.29 o 
   2   1   8       31.08       33.27      4.85 o 
   3   1   8      259.56      255.80      8.65 o 
   4   1   8        8.20       10.77      5.85 o 
   5   1   8      507.63      505.71     21.99 o 
   6   1   8      676.91      732.16     28.55 o 
   7   1   8        0.11       -5.19     12.36 o 
 -10   2   8      187.80      210.71     22.60 o 
  -9   2   8        1.86        8.93     13.90 o 
  -8   2   8        6.12        4.86      9.81 o 
  -7   2   8      382.28      348.60     17.52 o 
  -6   2   8      356.78      344.01     16.38 o 
  -5   2   8       37.83       38.40      5.73 o 
  -4   2   8     1234.20     1197.66     19.46 o 
  -3   2   8        8.01        3.89      2.71 o 
  -2   2   8     1853.12     1849.78     15.99 o 
  -1   2   8     1280.48     1279.31     13.79 o 
   0   2   8      522.49      523.02      9.70 o 
   1   2   8     1024.40     1001.30     14.78 o 
   2   2   8       32.21       39.43      5.34 o 
   3   2   8      182.95      176.06      7.68 o 
   4   2   8      375.53      389.88     14.42 o 
   5   2   8      855.87      861.74     25.85 o 
   6   2   8        2.11       -3.02     10.70 o 
   7   2   8      164.36      147.10     16.91 o 
 -10   3   8       26.74       11.98     15.62 o 
  -9   3   8      332.68      318.84     19.15 o 
  -8   3   8      459.57      453.41     21.28 o 
  -7   3   8      138.16      135.68     13.11 o 
  -6   3   8        0.33       -0.19      8.02 o 
  -5   3   8     2119.36     2114.64     26.76 o 
  -4   3   8      648.42      645.19     11.62 o 
  -3   3   8       89.05       79.09      4.20 o 
  -2   3   8      109.05      117.27      6.71 o 
  -1   3   8      391.06      382.97      8.90 o 
   0   3   8      706.69      693.20     11.11 o 
   1   3   8       60.61       68.86      5.10 o 
   2   3   8     1732.51     1726.50     19.93 o 
   3   3   8       91.90       96.28      6.62 o 
   4   3   8      357.02      372.01     14.86 o 
   5   3   8       30.29       23.44     11.05 o 
   6   3   8      325.37      328.02     18.60 o 
   7   3   8      218.00      225.50     17.76 o 
 -10   4   8       11.43       11.58     23.03 o 
  -9   4   8      113.35      122.66     18.22 o 
  -8   4   8      163.28      168.60     14.51 o 
  -7   4   8       10.36       14.80      8.95 o 
  -6   4   8      242.85      245.91     13.02 o 
  -5   4   8      265.02      258.44      9.96 o 
  -4   4   8       74.39       60.18      5.42 o 
  -3   4   8     1488.71     1445.73     21.12 o 
  -2   4   8        7.76        9.05      6.41 o 
  -1   4   8      157.60      165.43      9.32 o 
   0   4   8     1903.01     1868.02     28.29 o 
   1   4   8      298.23      300.96      8.61 o 
   2   4   8      762.05      747.31     13.87 o 
   3   4   8        2.47        1.40      7.24 o 
   4   4   8       17.13       22.28      7.72 o 
   5   4   8      470.66      475.58     18.03 o 
   6   4   8       31.64       35.34     11.40 o 
 -10   5   8      107.74       88.58     19.63 o 
  -9   5   8        0.00       -2.55     12.69 o 
  -8   5   8       22.87       28.61     11.40 o 
  -7   5   8       80.35       72.18     12.20 o 
  -6   5   8       10.82       16.58     10.37 o 
  -5   5   8       88.77      101.72     10.09 o 
  -4   5   8       43.93       28.24      7.97 o 
  -3   5   8       47.28       50.37      6.04 o 
  -2   5   8        0.45        0.80      6.99 o 
  -1   5   8        6.19        6.04      6.33 o 
   0   5   8        0.06        2.78      6.11 o 
   1   5   8     1111.18     1084.41     15.34 o 
   2   5   8        3.53        2.19      5.38 o 
   3   5   8       81.09       84.34      9.07 o 
   4   5   8       15.46       22.71      7.93 o 
   5   5   8        1.38        2.39      8.72 o 
   6   5   8       32.54       31.69     14.31 o 
  -9   6   8        0.48        3.11     12.48 o 
  -8   6   8       12.60       16.45     11.77 o 
  -7   6   8       44.07       44.11     11.20 o 
  -6   6   8       31.88       34.13     10.49 o 
  -5   6   8      157.06      148.19     14.37 o 
  -4   6   8       28.40       22.43      9.76 o 
  -3   6   8       14.54        9.58      5.83 o 
  -2   6   8        0.36       -1.10      8.42 o 
  -1   6   8      287.50      272.70     11.11 o 
   0   6   8       26.66       32.31      6.41 o 
   1   6   8      117.94      109.16      8.71 o 
   2   6   8        0.65        4.11      6.65 o 
   3   6   8      259.85      265.93     15.80 o 
   4   6   8       68.29       65.45     10.97 o 
   5   6   8       95.06       85.45     12.72 o 
  -9   7   8        6.29        7.28     12.33 o 
  -8   7   8       92.79       96.25     14.62 o 
  -7   7   8      555.85      538.96     25.23 o 
  -6   7   8        6.84       10.48     11.59 o 
  -5   7   8      667.02      661.75     25.56 o 
  -4   7   8      410.02      376.24     19.27 o 
  -3   7   8      213.57      188.64     10.86 o 
  -2   7   8     1023.74     1048.68     21.74 o 
  -1   7   8      187.86      178.15      9.98 o 
   0   7   8        8.61        4.39      5.81 o 
   1   7   8      794.64      805.50     20.82 o 
   2   7   8      415.53      422.17     17.11 o 
   3   7   8       22.96       21.74      9.26 o 
   4   7   8      261.86      285.88     18.26 o 
   5   7   8        0.81       -1.85     11.71 o 
  -9   8   8       72.96       54.17     13.92 o 
  -8   8   8      179.30      186.68     18.54 o 
  -7   8   8       96.62       93.55     14.94 o 
  -6   8   8       66.89       69.05     12.80 o 
  -5   8   8     1028.24     1013.71     31.79 o 
  -4   8   8      141.05      145.44     14.59 o 
  -3   8   8      160.48      164.64     14.69 o 
  -2   8   8       58.63       67.18      8.53 o 
  -1   8   8      145.57      154.05     10.77 o 
   0   8   8       28.78       27.13      7.98 o 
   1   8   8       82.01       77.24      9.79 o 
   2   8   8      500.13      496.15     18.94 o 
   3   8   8       28.93       27.00      9.46 o 
   4   8   8       18.51       22.62     12.26 o 
  -8   9   8      227.58      230.06     20.25 o 
  -7   9   8       50.86       53.52     14.04 o 
  -6   9   8      109.86      112.27     15.25 o 
  -5   9   8        3.08        5.59     11.54 o 
  -4   9   8       52.38       37.93     12.43 o 
  -3   9   8      849.68      865.71     24.88 o 
  -2   9   8        5.63        3.57      7.17 o 
  -1   9   8       24.69       21.91      7.04 o 
   0   9   8      590.86      581.35     19.60 o 
   1   9   8       73.72       68.45     12.44 o 
   2   9   8        0.11       -3.35      9.55 o 
   3   9   8      316.35      326.60     17.52 o 
  -8  10   8      100.31      115.27     17.08 o 
  -7  10   8        6.06        9.04     12.07 o 
  -6  10   8       89.78       93.80     14.80 o 
  -5  10   8      151.27      154.42     16.26 o 
  -4  10   8       41.91       44.06     12.14 o 
  -3  10   8        7.96       11.51      9.63 o 
  -2  10   8      122.58      118.53     11.80 o 
  -1  10   8       10.03       16.10      8.73 o 
   0  10   8       23.64       19.24      7.92 o 
   1  10   8      697.91      741.21     23.43 o 
   2  10   8       70.32       79.23     11.69 o 
  -7  11   8       20.79       22.85     12.39 o 
  -6  11   8       26.72       33.57     12.92 o 
  -5  11   8       29.08       33.29     11.70 o 
  -4  11   8      122.71      129.37     13.35 o 
  -3  11   8      115.90      123.25     13.05 o 
  -2  11   8        2.31        1.94      9.27 o 
  -1  11   8       65.34       60.75     11.13 o 
   0  11   8       89.48      119.68     12.34 o 
   1  11   8       39.49       43.33     10.48 o 
  -6  12   8       16.88       14.15     12.61 o 
  -5  12   8      142.01      142.38     17.05 o 
  -4  12   8      266.88      254.70     17.17 o 
  -3  12   8       65.55       65.73     11.69 o 
  -2  12   8      279.24      270.44     20.45 o 
  -1  12   8       38.39       19.66     12.08 o 
   0  12   8        3.11        2.81     13.67 o 
  -3  13   8      111.30      116.80     15.71 o 
   0 -16   9      360.87      335.56     39.49 o 
   1 -16   9       60.52       54.00     13.58 o 
   2 -16   9       95.12      102.19     16.26 o 
  -2 -15   9        8.45        7.68     13.69 o 
  -1 -15   9       23.12       30.52     12.54 o 
   0 -15   9      344.43      386.59     24.32 o 
   1 -15   9       55.14       69.18     11.97 o 
   2 -15   9       12.45       13.31     13.06 o 
   3 -15   9      157.12      152.57     17.06 o 
   4 -15   9       44.64       47.61     12.83 o 
  -3 -14   9      273.73      255.66     20.24 o 
  -2 -14   9       35.71       39.90     13.13 o 
  -1 -14   9       47.11       36.11     12.56 o 
   0 -14   9        5.24       11.36     10.27 o 
   1 -14   9       47.89       45.66     11.66 o 
   2 -14   9       47.37       45.58     10.57 o 
   3 -14   9      230.22      244.30     19.86 o 
   4 -14   9        5.62        4.10     11.13 o 
   5 -14   9        4.39        3.08     16.34 o 
  -4 -13   9       22.32       12.53     12.37 o 
  -3 -13   9      111.23      102.11     15.14 o 
  -2 -13   9       92.85       95.81     14.29 o 
  -1 -13   9       31.45       23.49      9.56 o 
   0 -13   9        2.37        2.53      9.83 o 
   1 -13   9      356.87      348.43     18.14 o 
   2 -13   9      434.99      428.39     20.57 o 
   3 -13   9       12.96        8.78     10.78 o 
   4 -13   9      112.43      126.51     15.40 o 
   5 -13   9       23.83       24.10     14.58 o 
   6 -13   9      155.51      165.54     21.10 o 
  -5 -12   9       25.26       28.82     16.51 o 
  -4 -12   9     1454.35     1555.07     41.02 o 
  -3 -12   9       58.39       51.41     12.40 o 
  -2 -12   9        3.28        0.11      9.28 o 
  -1 -12   9      544.54      588.14     21.46 o 
   0 -12   9       41.61       40.16     10.53 o 
   1 -12   9      317.21      300.18     18.09 o 
   2 -12   9      391.25      364.59     18.01 o 
   3 -12   9      343.73      371.04     18.22 o 
   4 -12   9      272.44      276.56     16.63 o 
   5 -12   9       78.32       85.89     13.57 o 
   6 -12   9       31.97       30.47     13.84 o 
   7 -12   9      303.17      304.20     35.24 o 
  -6 -11   9      287.55      255.49     24.87 o 
  -5 -11   9       28.89       29.95     13.56 o 
  -4 -11   9        3.13        2.98     10.87 o 
  -3 -11   9      408.08      452.59     18.77 o 
  -2 -11   9      227.91      222.35     14.02 o 
  -1 -11   9      516.92      479.20     18.77 o 
   0 -11   9      466.18      473.97     18.96 o 
   1 -11   9      918.25      871.98     24.78 o 
   2 -11   9      335.86      355.32     17.31 o 
   3 -11   9       15.10       14.21      8.57 o 
   4 -11   9        6.22       10.69      8.28 o 
   5 -11   9      292.22      305.45     16.68 o 
   6 -11   9       94.42       81.71     13.10 o 
   7 -11   9        0.93       -7.17     15.29 o 
  -6 -10   9       49.70       63.55     16.71 o 
  -5 -10   9       34.34       35.56     10.84 o 
  -4 -10   9       77.76       53.40     12.12 o 
  -3 -10   9       35.23       39.77      9.00 o 
  -2 -10   9       61.18       66.46      9.96 o 
  -1 -10   9      568.94      583.81     19.98 o 
   0 -10   9       53.28       62.63      9.83 o 
   1 -10   9      217.53      207.98     12.02 o 
   2 -10   9       34.30       25.08      8.32 o 
   3 -10   9       11.65       10.47      8.36 o 
   4 -10   9      139.68      131.41     11.14 o 
   5 -10   9        6.06        1.07      8.58 o 
   6 -10   9        0.19        8.72     14.00 o 
   7 -10   9       18.18       17.10     14.29 o 
  -7  -9   9        2.59       -1.73     14.57 o 
  -6  -9   9      155.62      162.93     19.15 o 
  -5  -9   9       18.88       11.28     10.31 o 
  -4  -9   9       14.30       12.27      8.51 o 
  -3  -9   9      226.82      225.04     13.42 o 
  -2  -9   9       17.38       13.25      8.15 o 
  -1  -9   9      498.57      482.55     17.97 o 
   0  -9   9      208.92      203.98     12.56 o 
   1  -9   9       65.91       70.06      9.59 o 
   2  -9   9       98.07       97.14     10.78 o 
   3  -9   9      868.51      858.65     19.47 o 
   4  -9   9       45.76       41.91      7.99 o 
   5  -9   9        6.89        4.12      7.83 o 
   6  -9   9       23.19       19.21     10.28 o 
   7  -9   9        2.71       -0.22     13.92 o 
  -7  -8   9       16.00       15.81     14.19 o 
  -6  -8   9      130.81      130.82     13.29 o 
  -5  -8   9      195.57      195.13     12.59 o 
  -4  -8   9        2.46        3.70      7.86 o 
  -3  -8   9       69.23       69.23      9.34 o 
  -2  -8   9      105.81      110.14     12.11 o 
  -1  -8   9       12.74       14.77      7.60 o 
   0  -8   9       29.29       29.92      8.33 o 
   1  -8   9       27.83       34.30      6.03 o 
   2  -8   9        8.82        5.97      6.61 o 
   3  -8   9      404.90      386.86     13.84 o 
   4  -8   9       48.32       51.32      8.07 o 
   5  -8   9      103.04       99.86     10.74 o 
   6  -8   9      175.59      185.10     15.41 o 
   7  -8   9       55.45       43.58     13.06 o 
   8  -8   9       51.20       50.31     16.65 o 
  -8  -7   9       50.59       82.73     29.39 o 
  -7  -7   9      587.03      642.79     26.49 o 
  -6  -7   9       44.08       34.29      8.60 o 
  -5  -7   9       47.16       40.49      7.64 o 
  -4  -7   9     2197.25     2124.40     33.10 o 
  -3  -7   9       31.01       29.63      8.96 o 
  -2  -7   9       70.56       74.11      8.71 o 
  -1  -7   9     1364.84     1398.11     32.37 o 
   0  -7   9      205.30      177.23     11.36 o 
   1  -7   9      568.80      520.73     13.95 o 
   2  -7   9     1100.60     1043.89     20.00 o 
   3  -7   9      375.44      384.33     13.60 o 
   4  -7   9      935.68      924.26     20.93 o 
   5  -7   9        1.18        0.04      8.28 o 
   6  -7   9      233.15      251.42     15.13 o 
   7  -7   9      962.12      973.90     33.89 o 
   8  -7   9       53.15       44.95     13.49 o 
  -8  -6   9       23.92       20.42     14.88 o 
  -7  -6   9      226.84      219.98     22.32 o 
  -6  -6   9      671.43      643.72     19.94 o 
  -5  -6   9        5.39        6.33      7.89 o 
  -4  -6   9       45.34       45.99      9.89 o 
  -3  -6   9      389.35      352.00     14.35 o 
  -2  -6   9      317.54      294.04     12.50 o 
  -1  -6   9       70.42       81.60      8.99 o 
   0  -6   9      542.79      525.64     13.26 o 
   1  -6   9       26.56       20.85      4.00 o 
   2  -6   9        0.18        1.73      6.51 o 
   3  -6   9        0.97        1.39      7.22 o 
   4  -6   9       23.73       20.41      8.22 o 
   5  -6   9      134.99      158.09     11.05 o 
   6  -6   9       49.40       49.90     10.86 o 
   7  -6   9       45.76       52.86     13.96 o 
   8  -6   9       68.59       92.88     16.37 o 
  -9  -5   9        1.23        4.48     15.80 o 
  -8  -5   9       75.58       74.95     17.66 o 
  -7  -5   9        1.25       -2.08      9.88 o 
  -6  -5   9      173.67      160.26     11.26 o 
  -5  -5   9      487.06      467.02     18.75 o 
  -4  -5   9       14.45        7.29      8.07 o 
  -3  -5   9      328.04      308.99     12.11 o 
  -2  -5   9      701.43      720.39     15.90 o 
  -1  -5   9      860.00      867.60     19.31 o 
   0  -5   9        3.65        0.88      5.87 o 
   1  -5   9        5.41        6.31      3.34 o 
   2  -5   9       28.67       24.33      7.06 o 
   3  -5   9       33.02       30.31      8.41 o 
   4  -5   9       39.70       41.39      7.83 o 
   5  -5   9      115.86      110.50      9.95 o 
   6  -5   9      154.57      144.81     13.34 o 
   7  -5   9        0.11        4.85     12.57 o 
   8  -5   9       26.75       15.94     13.58 o 
  -9  -4   9       37.68       23.02     15.35 o 
  -8  -4   9      108.51      103.60     18.51 o 
  -7  -4   9      197.21      188.89     14.87 o 
  -6  -4   9       41.26       57.35      7.60 o 
  -5  -4   9      676.79      676.93     16.76 o 
  -4  -4   9       23.95       25.77      7.94 o 
  -3  -4   9      413.29      383.85     14.61 o 
  -2  -4   9      343.54      341.72     12.20 o 
  -1  -4   9      535.51      548.84     13.80 o 
   0  -4   9      261.22      234.10      9.95 o 
   1  -4   9        6.58        9.27      4.12 o 
   2  -4   9      334.09      329.37     12.17 o 
   3  -4   9      140.01      149.27      9.96 o 
   4  -4   9        0.50        2.39      6.87 o 
   5  -4   9       40.23       37.22      7.62 o 
   6  -4   9       40.81       28.74     10.34 o 
   7  -4   9        1.35       -2.62     12.83 o 
   8  -4   9       96.24      102.24     16.05 o 
  -9  -3   9      106.16       92.38     18.65 o 
  -8  -3   9      598.82      644.78     33.13 o 
  -7  -3   9        5.98       -0.40      9.26 o 
  -6  -3   9      197.98      209.70     10.41 o 
  -5  -3   9      898.50      912.96     17.70 o 
  -4  -3   9        6.64        9.78      3.77 o 
  -3  -3   9        0.03        1.72      5.26 o 
  -2  -3   9     1962.69     1880.63     25.29 o 
  -1  -3   9      227.43      233.65      9.30 o 
   0  -3   9      326.69      307.97      9.82 o 
   1  -3   9     1190.91     1171.89     16.05 o 
   2  -3   9      355.03      342.21      8.66 o 
   3  -3   9      460.31      446.16     14.10 o 
   4  -3   9       34.41       27.85      7.30 o 
   5  -3   9      200.66      193.70     13.70 o 
   6  -3   9      409.86      419.70     20.67 o 
   7  -3   9        7.72        2.23     12.78 o 
   8  -3   9      199.68      203.68     19.92 o 
  -9  -2   9       22.42       24.10     15.23 o 
  -8  -2   9      188.00      185.48     19.68 o 
  -7  -2   9      388.84      409.10     19.56 o 
  -6  -2   9      244.03      257.38     15.80 o 
  -5  -2   9      102.40      107.06      9.26 o 
  -4  -2   9     1433.11     1385.65     16.38 o 
  -3  -2   9      636.37      637.25     14.57 o 
  -2  -2   9      173.16      158.97      5.92 o 
  -1  -2   9     2514.86     2516.12     21.74 o 
   0  -2   9      235.88      225.43      7.76 o 
   1  -2   9      531.22      540.57     12.61 o 
   2  -2   9      260.23      223.43      8.41 o 
   3  -2   9       64.78       71.46      5.26 o 
   4  -2   9      459.36      480.31     14.51 o 
   5  -2   9        0.34        5.55      9.12 o 
   6  -2   9       24.74       29.78     12.37 o 
   7  -2   9      113.05      136.16     16.49 o 
  -9  -1   9      357.45      365.55     26.78 o 
  -8  -1   9        0.55        0.95      9.80 o 
  -7  -1   9      108.37      108.93     12.24 o 
  -6  -1   9      650.05      668.72     22.78 o 
  -5  -1   9       13.08       13.87      5.15 o 
  -4  -1   9        2.25        2.73      4.10 o 
  -3  -1   9      330.53      313.45     10.56 o 
  -2  -1   9      310.62      325.77     11.16 o 
  -1  -1   9      260.55      264.11      9.83 o 
   0  -1   9      131.81      123.61      6.74 o 
   1  -1   9       18.38       21.91      5.38 o 
   2  -1   9     1055.70     1075.06     15.84 o 
   3  -1   9       33.33       46.52      5.38 o 
   4  -1   9       34.62       38.07      6.70 o 
   5  -1   9      459.20      482.03     18.81 o 
   6  -1   9      132.87      115.23     15.00 o 
   7  -1   9        1.99        0.62     13.12 o 
  -9   0   9        3.64        4.26     14.15 o 
  -8   0   9       25.67       25.06      9.66 o 
  -7   0   9      353.30      345.32     28.26 o 
  -6   0   9      529.28      515.10     20.22 o 
  -5   0   9      426.69      412.10     16.49 o 
  -4   0   9      154.14      142.50      9.81 o 
  -3   0   9      507.69      489.72     12.35 o 
  -2   0   9      505.81      508.07     14.56 o 
  -1   0   9      642.27      653.46     14.38 o 
   0   0   9        3.16        4.64      4.86 o 
   1   0   9      434.39      454.85     13.39 o 
   2   0   9      114.39      120.14      7.23 o 
   3   0   9        6.20        2.72      4.70 o 
   4   0   9      107.44       94.72     10.23 o 
   5   0   9       10.20       11.05      9.09 o 
   6   0   9       12.44        9.92     11.50 o 
   7   0   9        0.76        1.38     13.02 o 
 -10   1   9       58.70       41.03     15.66 o 
  -9   1   9       10.29       15.49     14.08 o 
  -8   1   9       97.50      118.30     13.18 o 
  -7   1   9       30.69       37.14      9.86 o 
  -6   1   9      733.19      763.26     23.55 o 
  -5   1   9       54.65       49.20      6.13 o 
  -4   1   9      134.92      134.64      8.18 o 
  -3   1   9     1914.46     1869.96     20.95 o 
  -2   1   9       29.22       38.31      6.45 o 
  -1   1   9        2.92        5.29      5.24 o 
   0   1   9       78.54       73.21      5.84 o 
   1   1   9      180.69      190.57      7.08 o 
   2   1   9      655.22      651.09     12.90 o 
   3   1   9      198.45      199.04      8.22 o 
   4   1   9      177.28      164.00      9.25 o 
   5   1   9      121.08      123.02     15.38 o 
   6   1   9       47.61       44.72     13.90 o 
   7   1   9       77.19       76.45     15.61 o 
 -10   2   9       63.52       69.79     16.91 o 
  -9   2   9       18.36        5.67     10.59 o 
  -8   2   9      258.34      263.98     17.27 o 
  -7   2   9       24.03       28.97      9.66 o 
  -6   2   9      181.13      182.09     13.18 o 
  -5   2   9      477.96      489.22     13.84 o 
  -4   2   9      304.56      297.38     10.29 o 
  -3   2   9      486.63      498.82     11.37 o 
  -2   2   9     1417.31     1350.95     14.57 o 
  -1   2   9       18.72       21.66      3.72 o 
   0   2   9       11.29        9.29      4.63 o 
   1   2   9     1149.90     1116.21     13.92 o 
   2   2   9       44.52       44.16      5.77 o 
   3   2   9      352.13      354.83     10.43 o 
   4   2   9       66.31       60.02      8.73 o 
   5   2   9      123.59      131.39     13.74 o 
   6   2   9      264.59      293.36     18.82 o 
   7   2   9        0.46       -1.70     15.67 o 
 -10   3   9       90.34      115.86     30.71 o 
  -9   3   9      221.51      196.07     21.16 o 
  -8   3   9      191.71      187.38     15.41 o 
  -7   3   9      290.43      313.79     17.27 o 
  -6   3   9        8.11        6.47      7.89 o 
  -5   3   9      185.33      179.19      8.82 o 
  -4   3   9     1190.60     1115.89     17.73 o 
  -3   3   9       60.95       60.13      3.49 o 
  -2   3   9       79.95       77.73      3.89 o 
  -1   3   9      784.29      780.09     14.67 o 
   0   3   9      318.47      305.82      9.95 o 
   1   3   9      683.27      680.69     14.74 o 
   2   3   9      104.36      102.76      6.96 o 
   3   3   9      814.50      808.89     19.73 o 
   4   3   9      184.29      202.63     12.05 o 
   5   3   9       12.82       13.28     10.49 o 
   6   3   9       38.83       42.81     11.68 o 
  -9   4   9       36.17       30.39     14.22 o 
  -8   4   9        9.53       14.16     11.40 o 
  -7   4   9       12.02       14.31     10.97 o 
  -6   4   9      329.97      335.46     19.11 o 
  -5   4   9        3.66        4.06      7.17 o 
  -4   4   9       47.48       42.39      8.06 o 
  -3   4   9     1023.25      951.36     22.07 o 
  -2   4   9       80.66       73.25      6.75 o 
  -1   4   9       63.07       66.60      6.61 o 
   0   4   9      819.11      796.42     15.60 o 
   1   4   9        0.24        1.39      5.44 o 
   2   4   9      716.83      704.77     15.66 o 
   3   4   9       10.26        7.18      6.98 o 
   4   4   9       38.73       35.84      8.69 o 
   5   4   9      193.60      203.65     16.16 o 
   6   4   9        9.35       11.93     13.84 o 
  -9   5   9       91.59       87.71     14.30 o 
  -8   5   9        1.81        1.06     11.61 o 
  -7   5   9       16.50       20.44     10.89 o 
  -6   5   9      380.40      375.89     20.82 o 
  -5   5   9      213.73      211.64     12.75 o 
  -4   5   9      159.46      160.62     11.79 o 
  -3   5   9      127.69      119.13     10.62 o 
  -2   5   9        1.48        4.21      7.41 o 
  -1   5   9      519.11      515.99     13.50 o 
   0   5   9       59.73       61.81      6.51 o 
   1   5   9        8.33        9.55      7.21 o 
   2   5   9      135.77      128.07      9.85 o 
   3   5   9      126.41      132.03     13.04 o 
   4   5   9       97.95       86.12     11.91 o 
   5   5   9       66.46       74.34     16.18 o 
  -9   6   9        5.21        0.75     13.47 o 
  -8   6   9       46.82       54.49     13.47 o 
  -7   6   9        4.64        5.34     12.04 o 
  -6   6   9      226.50      218.31     17.29 o 
  -5   6   9      239.74      211.88     13.41 o 
  -4   6   9      104.28      111.35     11.11 o 
  -3   6   9      201.57      205.44     12.82 o 
  -2   6   9        4.01        3.88      7.93 o 
  -1   6   9       46.57       48.71      7.73 o 
   0   6   9      136.40      126.75      8.44 o 
   1   6   9        0.00       -0.08      7.65 o 
   2   6   9      156.26      153.91     13.41 o 
   3   6   9       55.37       59.56     11.41 o 
   4   6   9        2.39        3.55     10.50 o 
   5   6   9      221.88      215.31     20.09 o 
  -9   7   9      322.42      316.83     22.74 o 
  -8   7   9      604.09      626.88     28.78 o 
  -7   7   9      209.52      206.65     18.30 o 
  -6   7   9        6.97        1.42     11.80 o 
  -5   7   9     1146.05     1172.87     28.15 o 
  -4   7   9       60.70       46.20      9.43 o 
  -3   7   9       90.36      100.30     10.77 o 
  -2   7   9      836.74      839.19     23.06 o 
  -1   7   9       80.35       78.59      9.31 o 
   0   7   9      111.02       89.75     11.05 o 
   1   7   9      449.30      449.01     16.38 o 
   2   7   9      403.17      394.65     19.28 o 
   3   7   9      446.72      452.32     21.01 o 
   4   7   9       79.95       72.01     12.60 o 
  -8   8   9       73.57       81.02     15.41 o 
  -7   8   9      386.24      388.90     23.13 o 
  -6   8   9       30.68       34.80     12.15 o 
  -5   8   9       37.73       35.61     11.74 o 
  -4   8   9     1228.93     1219.67     34.22 o 
  -3   8   9       17.88       19.27     10.33 o 
  -2   8   9       28.46       24.98      7.21 o 
  -1   8   9      201.34      191.51     11.75 o 
   0   8   9      112.25      115.47     11.39 o 
   1   8   9       75.82       81.37     11.15 o 
   2   8   9       83.08       93.68     12.59 o 
   3   8   9      269.88      268.38     17.87 o 
  -8   9   9       13.38        9.09     12.34 o 
  -7   9   9       30.26       16.64     13.98 o 
  -6   9   9      306.41      321.84     21.32 o 
  -5   9   9       76.29       64.73     13.16 o 
  -4   9   9       34.73       28.58     10.68 o 
  -3   9   9      188.91      172.78     15.47 o 
  -2   9   9        8.03        8.93      8.35 o 
  -1   9   9       58.84       65.59      9.32 o 
   0   9   9       34.85       39.98      9.16 o 
   1   9   9        6.67        4.16      8.97 o 
   2   9   9      100.99      106.93     12.25 o 
   3   9   9       23.92       25.33     11.23 o 
  -7  10   9       69.29       63.99     14.33 o 
  -6  10   9       91.03       73.83     14.15 o 
  -5  10   9       32.52       29.03     12.41 o 
  -4  10   9      150.08      149.69     15.62 o 
  -3  10   9      166.02      159.24     15.32 o 
  -2  10   9       48.43       51.12     10.14 o 
  -1  10   9       73.66       61.48     11.54 o 
   0  10   9       33.88       26.68      8.57 o 
   1  10   9      199.65      224.34     15.50 o 
   2  10   9        3.85        0.65     13.59 o 
  -6  11   9       61.13       54.40     13.60 o 
  -5  11   9        0.52        2.00     12.82 o 
  -4  11   9      172.82      160.97     17.10 o 
  -3  11   9      292.26      312.52     20.88 o 
  -2  11   9      160.94      139.39     16.31 o 
  -1  11   9       27.21       32.87     11.26 o 
   0  11   9       96.96      102.49     13.66 o 
  -5  12   9      555.57      581.85     49.42 o 
  -4  12   9        0.81        0.67     13.04 o 
  -3  12   9       83.46       84.58     12.73 o 
  -2  12   9      222.48      220.72     19.29 o 
  -1 -15  10        0.29        0.18     14.24 o 
   0 -15  10        0.08        7.32     11.25 o 
   1 -15  10        6.67        5.67     10.91 o 
   2 -15  10      165.52      184.79     16.17 o 
   3 -15  10        0.94       -2.73     13.00 o 
   4 -15  10       83.26       67.18     18.29 o 
  -3 -14  10      275.80      281.29     21.44 o 
  -2 -14  10      132.89      124.87     16.24 o 
  -1 -14  10      222.25      230.41     20.30 o 
   0 -14  10      196.00      209.02     15.94 o 
   1 -14  10        1.54        0.04     10.77 o 
   2 -14  10      239.84      248.43     17.16 o 
   3 -14  10        8.95       13.70     10.94 o 
   4 -14  10        8.35        9.80     12.61 o 
   5 -14  10      323.27      340.56     38.72 o 
  -4 -13  10        5.63        6.45     12.94 o 
  -3 -13  10        0.55        5.21     11.69 o 
  -2 -13  10        4.31       13.40     12.45 o 
  -1 -13  10      344.79      362.30     18.88 o 
   0 -13  10      146.02      162.71     14.54 o 
   1 -13  10        1.07        4.46     10.17 o 
   2 -13  10      536.43      504.79     22.75 o 
   3 -13  10      422.53      423.35     20.53 o 
   4 -13  10        2.64        2.47     10.16 o 
   5 -13  10        2.29        2.19     14.46 o 
   6 -13  10      107.28      139.86     20.44 o 
  -5 -12  10       97.36       86.18     19.08 o 
  -4 -12  10      291.45      291.46     20.20 o 
  -3 -12  10       36.33       35.22     12.02 o 
  -2 -12  10      163.91      182.48     14.05 o 
  -1 -12  10        7.33       15.63      9.99 o 
   0 -12  10       37.79       27.67     10.09 o 
   1 -12  10      266.45      273.67     16.82 o 
   2 -12  10        1.46        1.34     10.40 o 
   3 -12  10        6.14        2.71     10.00 o 
   4 -12  10      184.59      197.84     13.68 o 
   5 -12  10       61.34       43.00     13.26 o 
   6 -12  10       22.15       32.46     12.64 o 
  -6 -11  10      482.76      511.69     32.36 o 
  -5 -11  10       16.96       17.93     11.24 o 
  -4 -11  10        1.08        1.20     11.38 o 
  -3 -11  10      278.10      304.86     16.37 o 
  -2 -11  10       14.38       17.34      9.09 o 
  -1 -11  10      393.05      365.98     17.48 o 
   0 -11  10       85.45       89.02     11.85 o 
   1 -11  10      236.61      239.87     15.55 o 
   2 -11  10      610.20      580.67     24.90 o 
   3 -11  10      119.26      116.72     10.91 o 
   4 -11  10        0.74        3.87      8.86 o 
   5 -11  10       74.73       71.07     10.01 o 
   6 -11  10       96.81       95.31     17.74 o 
  -6 -10  10        0.10        2.78     13.73 o 
  -5 -10  10       24.59       42.42     11.00 o 
  -4 -10  10       45.32       50.85      9.80 o 
  -3 -10  10        2.38        1.20      8.79 o 
  -2 -10  10        0.59        1.46      9.33 o 
  -1 -10  10      252.23      243.04     14.74 o 
   0 -10  10        1.45       -1.93      9.08 o 
   1 -10  10        3.29        1.53      9.18 o 
   2 -10  10       25.56       26.41      9.51 o 
   3 -10  10        0.97        2.22      9.85 o 
   4 -10  10       52.28       65.64     11.42 o 
   5 -10  10        9.74        7.76     10.48 o 
   6 -10  10        3.25        9.88     14.34 o 
   7 -10  10      108.91       85.23     27.05 o 
  -7  -9  10       11.22       24.57     25.00 o 
  -6  -9  10      228.77      248.83     17.71 o 
  -5  -9  10       15.93       16.33      9.84 o 
  -4  -9  10      146.75      133.35     11.97 o 
  -3  -9  10     1087.29     1103.59     26.54 o 
  -2  -9  10      149.88      120.54     11.77 o 
  -1  -9  10      908.55      889.54     27.19 o 
   0  -9  10      834.94      793.11     22.29 o 
   1  -9  10       18.05       16.03      8.11 o 
   2  -9  10      465.69      447.70     18.16 o 
   3  -9  10      315.23      275.39     15.72 o 
   4  -9  10       31.96       36.85      7.98 o 
   5  -9  10      288.68      287.45     14.17 o 
   6  -9  10        9.04        8.70     10.51 o 
   7  -9  10        0.06        0.52     14.85 o 
  -7  -8  10       68.17       53.30     26.52 o 
  -6  -8  10       14.86       16.55      9.97 o 
  -5  -8  10      296.85      292.61     15.04 o 
  -4  -8  10      276.83      259.13     14.32 o 
  -3  -8  10      172.13      154.83     12.15 o 
  -2  -8  10      119.18      106.43     12.35 o 
  -1  -8  10      464.38      422.15     16.43 o 
   0  -8  10      745.38      690.13     20.56 o 
   1  -8  10       21.19       21.88      6.42 o 
   2  -8  10      328.31      316.48     12.60 o 
   3  -8  10      213.10      221.19     11.75 o 
   4  -8  10        0.06        4.70      7.90 o 
   5  -8  10       71.36       78.71     10.45 o 
   6  -8  10       76.85       87.47     11.29 o 
   7  -8  10        5.92       13.82     16.18 o 
  -8  -7  10        7.28        5.61     15.56 o 
  -7  -7  10      539.56      497.25     31.60 o 
  -6  -7  10       33.16       46.25      8.39 o 
  -5  -7  10      111.57      146.14     10.49 o 
  -4  -7  10      252.22      272.95     16.34 o 
  -3  -7  10       26.82       22.79      9.52 o 
  -2  -7  10     1197.47     1079.85     23.41 o 
  -1  -7  10       40.15       45.66      8.35 o 
   0  -7  10      164.75      170.46     11.58 o 
   1  -7  10      300.26      290.97     11.71 o 
   2  -7  10       14.78       16.08      6.75 o 
   3  -7  10       55.63       58.40      8.41 o 
   4  -7  10     1306.23     1295.11     27.73 o 
   5  -7  10       39.97       36.23      9.28 o 
   6  -7  10        0.12        6.49     11.04 o 
   7  -7  10      595.05      591.60     28.19 o 
  -8  -6  10        1.04       -3.32     16.20 o 
  -7  -6  10        0.84       -0.40      8.85 o 
  -6  -6  10      297.88      318.67     15.40 o 
  -5  -6  10      167.33      166.75     11.82 o 
  -4  -6  10      298.61      275.16     16.15 o 
  -3  -6  10        3.67        3.88      6.54 o 
  -2  -6  10       16.42       12.50      7.09 o 
  -1  -6  10      154.50      146.71     10.56 o 
   0  -6  10       16.49       15.03      6.50 o 
   1  -6  10       67.71       67.92      8.01 o 
   2  -6  10      104.31      118.01      9.31 o 
   3  -6  10        4.70        2.96      7.12 o 
   4  -6  10      200.88      180.05     12.42 o 
   5  -6  10       83.81       88.55      9.80 o 
   6  -6  10        0.02       -4.14     10.32 o 
   7  -6  10      165.77      172.22     18.30 o 
  -8  -5  10       48.82       50.30     16.09 o 
  -7  -5  10        0.10       -2.39      8.26 o 
  -6  -5  10       44.46       38.26      8.45 o 
  -5  -5  10      483.57      448.42     18.72 o 
  -4  -5  10      618.46      627.02     21.22 o 
  -3  -5  10       47.01       40.37      7.41 o 
  -2  -5  10       11.18       16.92      6.48 o 
  -1  -5  10       14.34       17.83      7.58 o 
   0  -5  10      498.78      506.27     14.19 o 
   1  -5  10      371.64      356.90      9.92 o 
   2  -5  10      166.76      161.47     10.36 o 
   3  -5  10      328.49      304.03     14.35 o 
   4  -5  10       36.00       35.18      8.64 o 
   5  -5  10        3.83        1.93      7.69 o 
   6  -5  10       13.54        9.95     10.47 o 
   7  -5  10      171.52      179.40     18.63 o 
  -9  -4  10        3.77        0.83     16.03 o 
  -8  -4  10       40.69       33.33     14.78 o 
  -7  -4  10       44.72       36.27     10.83 o 
  -6  -4  10      422.46      437.35     34.67 o 
  -5  -4  10      100.94       87.01     10.31 o 
  -4  -4  10      115.52      112.79      8.45 o 
  -3  -4  10      905.01      895.71     19.20 o 
  -2  -4  10       53.02       63.27      7.71 o 
  -1  -4  10     2136.92     2106.90     39.09 o 
   0  -4  10      140.35      143.16      9.14 o 
   1  -4  10      165.43      160.28      7.48 o 
   2  -4  10     1425.43     1333.00     30.35 o 
   3  -4  10        1.93        0.39      7.60 o 
   4  -4  10        5.48        1.58      7.49 o 
   5  -4  10      167.78      201.83     14.37 o 
   6  -4  10       47.24       53.61     11.32 o 
   7  -4  10       45.85       43.35     13.32 o 
  -9  -3  10      202.56      193.69     22.84 o 
  -8  -3  10      646.38      639.58     42.23 o 
  -7  -3  10       85.84       93.27     12.87 o 
  -6  -3  10        1.45        1.47      8.25 o 
  -5  -3  10     1461.85     1428.24     29.06 o 
  -4  -3  10      470.13      457.66     22.20 o 
  -3  -3  10       54.38       52.72      6.90 o 
  -2  -3  10        1.35        1.24      6.16 o 
  -1  -3  10        3.86        4.33      5.66 o 
   0  -3  10     1936.35     1926.77     20.37 o 
   1  -3  10       79.54       78.10      6.49 o 
   2  -3  10      133.81      123.45      6.54 o 
   3  -3  10      348.00      385.55     13.83 o 
   4  -3  10      143.84      130.61      9.97 o 
   5  -3  10       48.56       46.91     10.62 o 
   6  -3  10      334.61      332.13     17.46 o 
   7  -3  10       20.96       23.32     12.04 o 
  -9  -2  10        0.20        3.64     15.92 o 
  -8  -2  10        3.92        2.44     10.38 o 
  -7  -2  10      323.51      333.06     18.53 o 
  -6  -2  10       46.52       41.45     10.15 o 
  -5  -2  10       93.87       85.09      9.07 o 
  -4  -2  10      209.37      219.24      9.57 o 
  -3  -2  10      433.62      430.60     13.18 o 
  -2  -2  10      930.37      926.23     13.19 o 
  -1  -2  10      551.85      593.71     10.93 o 
   0  -2  10       48.47       51.16      6.04 o 
   1  -2  10      244.18      229.58      9.63 o 
   2  -2  10        4.96        5.32      4.54 o 
   3  -2  10      297.26      278.10     12.13 o 
   4  -2  10      187.42      193.47     10.82 o 
   5  -2  10       36.14       41.15     10.33 o 
   6  -2  10        0.06       -4.70     11.85 o 
   7  -2  10       40.77       42.01     12.96 o 
  -9  -1  10      360.02      397.57     28.20 o 
  -8  -1  10       19.79       13.29     10.22 o 
  -7  -1  10      378.04      373.98     19.51 o 
  -6  -1  10      292.30      304.91     17.25 o 
  -5  -1  10      835.20      815.91     25.43 o 
  -4  -1  10       30.28       39.98      5.57 o 
  -3  -1  10      717.49      705.18     16.04 o 
  -2  -1  10      152.33      157.17     11.35 o 
  -1  -1  10        0.12        0.31      5.73 o 
   0  -1  10        3.24        4.72      4.99 o 
   1  -1  10       18.69       19.47      5.75 o 
   2  -1  10      265.37      275.68     11.68 o 
   3  -1  10      341.49      330.99     16.11 o 
   4  -1  10       66.03       71.14     10.51 o 
   5  -1  10       79.95       91.43     11.22 o 
   6  -1  10       81.05       86.75     14.91 o 
   7  -1  10       39.93       45.95     14.70 o 
  -9   0  10       20.76       26.93     14.26 o 
  -8   0  10       47.28       51.20     11.14 o 
  -7   0  10      115.15      108.63     12.74 o 
  -6   0  10       85.00       83.89     10.87 o 
  -5   0  10      457.09      478.52     18.97 o 
  -4   0  10      266.47      256.25     19.36 o 
  -3   0  10       88.03       76.04      8.19 o 
  -2   0  10      359.54      354.89     13.33 o 
  -1   0  10        6.27        3.45      5.80 o 
   0   0  10       83.71       81.35      7.01 o 
   1   0  10        1.63        5.68      4.62 o 
   2   0  10      127.08      110.97      7.34 o 
   3   0  10        8.62        8.39      5.06 o 
   4   0  10      161.62      144.00     12.26 o 
   5   0  10       46.03       38.43     12.84 o 
   6   0  10       99.56       88.36     15.33 o 
   7   0  10      149.10      166.94     22.80 o 
  -9   1  10     1207.28     1193.97     35.23 o 
  -8   1  10       69.26       78.74     11.98 o 
  -7   1  10     1198.21     1184.53     31.38 o 
  -6   1  10      905.65      876.54     25.76 o 
  -5   1  10      342.61      338.96     12.27 o 
  -4   1  10        4.24        7.62      7.53 o 
  -3   1  10     1753.38     1666.65     38.15 o 
  -2   1  10      522.14      510.28     15.73 o 
  -1   1  10       70.41       69.71      6.66 o 
   0   1  10      111.39      110.53      7.23 o 
   1   1  10      364.92      376.79      9.25 o 
   2   1  10     1217.20     1216.87     17.97 o 
   3   1  10       13.89       12.62      5.22 o 
   4   1  10       37.36       43.41     12.55 o 
   5   1  10      390.35      446.21     23.68 o 
   6   1  10        0.02       -3.64     13.46 o 
  -9   2  10       16.99       11.48     14.44 o 
  -8   2  10     1267.52     1256.93     34.17 o 
  -7   2  10      181.48      188.15     14.82 o 
  -6   2  10       20.40       17.55      8.11 o 
  -5   2  10      346.06      347.67     12.53 o 
  -4   2  10       60.53       69.49      6.62 o 
  -3   2  10      857.65      858.65     20.61 o 
  -2   2  10      249.26      234.06     11.94 o 
  -1   2  10      602.62      574.00     12.89 o 
   0   2  10      271.13      278.03      9.83 o 
   1   2  10       47.06       44.13      5.14 o 
   2   2  10       18.37       19.92      5.52 o 
   3   2  10      493.83      484.95     14.07 o 
   4   2  10      118.64      152.04     13.58 o 
   5   2  10       94.79       92.61     12.92 o 
   6   2  10      140.98      158.41     17.75 o 
  -9   3  10      615.32      653.76     39.11 o 
  -8   3  10        0.69       -2.35     13.41 o 
  -7   3  10      458.05      452.93     27.99 o 
  -6   3  10        0.27        1.47     10.48 o 
  -5   3  10      898.46      887.19     21.85 o 
  -4   3  10      291.55      261.09     13.29 o 
  -3   3  10      679.82      616.85     18.46 o 
  -2   3  10      715.68      713.13     14.84 o 
  -1   3  10      244.46      219.87      9.28 o 
   0   3  10       13.98       10.81      5.55 o 
   1   3  10      524.99      541.77     14.29 o 
   2   3  10      202.67      208.94      8.90 o 
   3   3  10        5.33       13.25      7.26 o 
   4   3  10       99.84       93.11     12.39 o 
   5   3  10        0.77        2.08     10.84 o 
   6   3  10        6.39        5.76     15.67 o 
  -9   4  10       10.13       11.06     13.17 o 
  -8   4  10       17.33       18.99     12.01 o 
  -7   4  10       23.98       18.06     11.09 o 
  -6   4  10      108.35       89.06     14.31 o 
  -5   4  10        0.45        1.89      7.89 o 
  -4   4  10       99.06       78.47      9.60 o 
  -3   4  10      144.10      129.03     10.75 o 
  -2   4  10        2.83        6.13      5.50 o 
  -1   4  10       14.43       10.89      5.69 o 
   0   4  10       11.44       12.87      5.36 o 
   1   4  10        6.97        9.22      6.37 o 
   2   4  10      970.87      965.12     21.65 o 
   3   4  10        2.07        5.74      9.09 o 
   4   4  10        2.52       -5.70     12.52 o 
   5   4  10      140.10      142.88     17.92 o 
  -9   5  10      132.30      119.67     16.88 o 
  -8   5  10       20.17       24.08     11.76 o 
  -7   5  10      897.94      936.95     32.73 o 
  -6   5  10       41.57       38.05     12.44 o 
  -5   5  10       32.15       28.13      8.46 o 
  -4   5  10      293.32      288.33     14.60 o 
  -3   5  10       37.04       21.76      8.17 o 
  -2   5  10       38.99       50.24      6.77 o 
  -1   5  10      415.27      402.94     12.67 o 
   0   5  10       50.48       58.05      8.48 o 
   1   5  10       64.05       65.45      7.75 o 
   2   5  10      482.78      467.62     19.49 o 
   3   5  10      192.32      183.01     14.65 o 
   4   5  10      286.62      302.34     21.95 o 
   5   5  10        0.04        0.12     13.61 o 
  -9   6  10      264.96      264.65     21.35 o 
  -8   6  10       34.82       36.32     13.04 o 
  -7   6  10       47.49       58.80     13.58 o 
  -6   6  10      617.32      642.31     33.62 o 
  -5   6  10      482.14      466.70     18.63 o 
  -4   6  10       35.69       38.75      9.51 o 
  -3   6  10      126.75      116.29     11.51 o 
  -2   6  10      778.65      766.88     22.08 o 
  -1   6  10      358.00      353.80     12.67 o 
   0   6  10       44.17       46.29      8.32 o 
   1   6  10       68.57       63.46      8.74 o 
   2   6  10      318.77      298.15     17.17 o 
   3   6  10       26.43       41.64     11.38 o 
   4   6  10        0.01       -2.45     13.77 o 
  -8   7  10      538.86      541.13     27.77 o 
  -7   7  10      124.65      115.69     15.82 o 
  -6   7  10      267.41      249.37     19.55 o 
  -5   7  10      301.18      321.66     16.79 o 
  -4   7  10      452.35      507.64     19.83 o 
  -3   7  10      587.25      585.02     23.17 o 
  -2   7  10       59.02       64.69      9.95 o 
  -1   7  10      137.68      131.09     10.67 o 
   0   7  10      321.05      316.03     14.69 o 
   1   7  10        5.40        6.23      8.09 o 
   2   7  10        5.97        6.93     10.30 o 
   3   7  10      496.48      532.24     23.46 o 
  -8   8  10      157.09      155.88     18.15 o 
  -7   8  10      185.52      192.51     18.67 o 
  -6   8  10       11.41       14.29     12.40 o 
  -5   8  10       85.29       92.26     11.69 o 
  -4   8  10       84.38       89.28     11.34 o 
  -3   8  10       45.26       47.69     10.13 o 
  -2   8  10      200.06      200.66     13.76 o 
  -1   8  10        1.10       -1.83      9.72 o 
   0   8  10        5.27        9.74      8.41 o 
   1   8  10      108.19      114.71     13.17 o 
   2   8  10        1.81        7.28     11.41 o 
   3   8  10       38.88       30.13     11.51 o 
  -7   9  10       77.34       82.19     15.18 o 
  -6   9  10        0.18       -1.83     12.63 o 
  -5   9  10        7.92        5.37     10.40 o 
  -4   9  10        0.12        4.34      9.45 o 
  -3   9  10       13.83       14.81      9.24 o 
  -2   9  10       35.52       31.72      9.02 o 
  -1   9  10       19.52       18.66     11.12 o 
   0   9  10       20.85       16.43      9.20 o 
   1   9  10        0.04        1.07     11.21 o 
   2   9  10       13.96       16.24     11.63 o 
  -7  10  10      236.29      257.45     36.26 o 
  -6  10  10       35.86       34.91     12.70 o 
  -5  10  10      111.92      107.42     13.18 o 
  -4  10  10      497.03      491.82     21.58 o 
  -3  10  10        1.04        4.94     10.06 o 
  -2  10  10      267.59      258.04     20.02 o 
  -1  10  10        5.32        9.62     11.79 o 
   0  10  10        5.16        4.92      8.99 o 
   1  10  10      424.54      405.21     24.82 o 
  -5  11  10       89.13       79.25     16.15 o 
  -4  11  10        6.41       -4.40     11.87 o 
  -3  11  10      179.97      189.30     16.02 o 
  -2  11  10      210.46      217.47     19.54 o 
  -1  11  10      109.81      102.04     15.35 o 
  -1 -15  11        4.28       -1.08     21.69 o 
   0 -15  11       63.69       71.32     12.70 o 
   1 -15  11        7.56       11.03     11.04 o 
   2 -15  11       17.34       11.19     11.64 o 
   3 -15  11       16.41       26.26     17.84 o 
  -3 -14  11       66.80       75.51     18.16 o 
  -2 -14  11      173.85      214.34     19.43 o 
  -1 -14  11      276.64      260.02     17.68 o 
   0 -14  11      117.23      136.28     14.00 o 
   1 -14  11      163.36      164.13     14.91 o 
   2 -14  11      322.05      338.04     19.19 o 
   3 -14  11       50.65       38.31     12.05 o 
   4 -14  11      255.62      250.39     18.38 o 
  -4 -13  11      323.95      344.89     22.88 o 
  -3 -13  11      317.68      351.54     22.95 o 
  -2 -13  11       21.34       27.28     10.06 o 
  -1 -13  11      224.01      230.58     16.21 o 
   0 -13  11      291.22      294.74     17.78 o 
   1 -13  11        0.74       -7.16     10.32 o 
   2 -13  11       15.28       19.58     10.78 o 
   3 -13  11      342.73      339.83     18.93 o 
   4 -13  11      161.72      161.98     14.78 o 
   5 -13  11      274.70      286.22     25.91 o 
  -5 -12  11      250.55      299.61     27.16 o 
  -4 -12  11       26.88       35.57     12.74 o 
  -3 -12  11        4.87       10.75     11.96 o 
  -2 -12  11      265.50      277.80     16.95 o 
  -1 -12  11       44.52       42.33     10.66 o 
   0 -12  11       97.53      104.57     12.43 o 
   1 -12  11       22.78       28.78     10.35 o 
   2 -12  11        7.89       11.09     10.21 o 
   3 -12  11      219.92      240.60     15.03 o 
   4 -12  11       17.98        9.45      8.82 o 
   5 -12  11       83.87       83.20     12.56 o 
   6 -12  11      230.49      221.07     24.63 o 
  -5 -11  11      128.18      163.83     16.80 o 
  -4 -11  11       73.98       87.30     13.42 o 
  -3 -11  11      240.14      231.18     15.52 o 
  -2 -11  11      123.07      141.30     12.88 o 
  -1 -11  11      130.82      127.61     12.75 o 
   0 -11  11      436.60      411.71     18.92 o 
   1 -11  11       26.66       22.24      9.15 o 
   2 -11  11      113.69      118.29     11.75 o 
   3 -11  11      134.39      123.05     11.03 o 
   4 -11  11       34.05       32.78      9.71 o 
   5 -11  11        4.25        1.63     10.83 o 
   6 -11  11       25.73       25.86     15.64 o 
  -6 -10  11      271.82      309.16     25.38 o 
  -5 -10  11       75.42       75.97     13.28 o 
  -4 -10  11       63.62       62.07     10.54 o 
  -3 -10  11       82.43       66.36     10.46 o 
  -2 -10  11       28.41       34.58      9.99 o 
  -1 -10  11       18.79       15.58      9.67 o 
   0 -10  11      178.06      161.22     13.21 o 
   1 -10  11       53.60       44.65      9.56 o 
   2 -10  11      460.32      437.88     19.89 o 
   3 -10  11        1.05       -2.97     10.03 o 
   4 -10  11      394.80      404.80     19.46 o 
   5 -10  11       15.60       11.43     10.26 o 
   6 -10  11       46.84       55.60     15.42 o 
  -6  -9  11       81.28       94.81     13.74 o 
  -5  -9  11      266.52      253.86     15.10 o 
  -4  -9  11      601.11      649.80     21.96 o 
  -3  -9  11      648.88      583.33     21.97 o 
  -2  -9  11        0.20        2.99     10.29 o 
  -1  -9  11      540.16      594.04     20.02 o 
   0  -9  11       29.13       25.50      9.29 o 
   1  -9  11      325.72      318.07     16.09 o 
   2  -9  11      933.59      940.78     25.88 o 
   3  -9  11       35.88       33.22     10.33 o 
   4  -9  11      200.09      191.10     14.83 o 
   5  -9  11      144.89      129.63     15.54 o 
   6  -9  11      105.33      132.45     13.76 o 
   7  -9  11      197.54      188.08     31.75 o 
  -7  -8  11      232.33      238.20     35.06 o 
  -6  -8  11      226.55      237.77     17.39 o 
  -5  -8  11       57.87       47.33      9.80 o 
  -4  -8  11      350.37      317.75     15.95 o 
  -3  -8  11      595.42      593.98     23.25 o 
  -2  -8  11       49.18       63.69      9.50 o 
  -1  -8  11        7.56        4.86      8.88 o 
   0  -8  11      237.81      261.62     14.49 o 
   1  -8  11      137.71      136.91     11.98 o 
   2  -8  11      148.09      143.87     10.64 o 
   3  -8  11      683.17      725.06     19.61 o 
   4  -8  11        3.37        5.66      8.24 o 
   5  -8  11       83.06       81.68     11.13 o 
   6  -8  11      244.36      225.83     18.60 o 
   7  -8  11        5.43        9.87     15.47 o 
  -7  -7  11        0.17       -1.27     11.30 o 
  -6  -7  11      148.36      148.61     11.22 o 
  -5  -7  11      701.57      644.37     18.89 o 
  -4  -7  11       27.30       31.52      8.98 o 
  -3  -7  11      282.77      232.16     12.75 o 
  -2  -7  11        7.22        9.39      8.18 o 
  -1  -7  11        1.78        4.74      8.02 o 
   0  -7  11       63.79       68.39      7.94 o 
   1  -7  11      323.04      315.79     15.67 o 
   2  -7  11      167.40      163.03     10.76 o 
   3  -7  11        3.92        2.28      7.63 o 
   4  -7  11       91.74       88.35     10.92 o 
   5  -7  11      293.16      303.07     16.29 o 
   6  -7  11       12.05        7.88     12.35 o 
   7  -7  11       30.46       27.81     14.11 o 
  -8  -6  11       44.79       21.54     16.39 o 
  -7  -6  11       85.32       93.24     13.99 o 
  -6  -6  11        9.12       13.56     10.63 o 
  -5  -6  11      332.23      310.68     17.58 o 
  -4  -6  11      477.82      404.03     18.91 o 
  -3  -6  11        1.33        3.13      6.82 o 
  -2  -6  11       73.07       77.68      9.24 o 
  -1  -6  11       15.02       11.77      8.05 o 
   0  -6  11      365.32      357.76     12.99 o 
   1  -6  11      272.17      255.69     12.20 o 
   2  -6  11      960.56      986.30     21.50 o 
   3  -6  11       50.83       48.77      9.37 o 
   4  -6  11       87.35       72.55     10.18 o 
   5  -6  11      235.84      242.39     14.97 o 
   6  -6  11       84.17       93.12     13.20 o 
   7  -6  11       56.65       60.88     14.82 o 
  -8  -5  11        0.07       -6.07     15.88 o 
  -7  -5  11      526.54      513.42     20.19 o 
  -6  -5  11      238.35      230.10     20.87 o 
  -5  -5  11       42.14       49.49      9.47 o 
  -4  -5  11      260.49      257.98     12.15 o 
  -3  -5  11      813.22      826.70     19.91 o 
  -2  -5  11        7.01        1.62      6.86 o 
  -1  -5  11       78.34       89.57     10.14 o 
   0  -5  11        0.40        1.25      7.17 o 
   1  -5  11       34.83       26.96      5.31 o 
   2  -5  11      199.04      177.73     11.12 o 
   3  -5  11       62.55       70.48      9.96 o 
   4  -5  11        7.83        9.82      8.87 o 
   5  -5  11       49.85       46.79     11.28 o 
   6  -5  11      159.71      177.85     15.21 o 
   7  -5  11       41.58       30.50     14.49 o 
  -8  -4  11      352.35      365.27     27.93 o 
  -7  -4  11      490.72      483.09     23.19 o 
  -6  -4  11      372.44      346.63     23.99 o 
  -5  -4  11        7.34        7.17      8.11 o 
  -4  -4  11      472.75      471.45     14.93 o 
  -3  -4  11        8.82        6.37      6.60 o 
  -2  -4  11       61.73       51.62      8.23 o 
  -1  -4  11     6719.60     6599.41     48.82 o 
   0  -4  11      507.85      485.51     12.67 o 
   1  -4  11      220.84      242.84      9.10 o 
   2  -4  11      165.99      168.65     12.41 o 
   3  -4  11        0.01        6.08      8.30 o 
   4  -4  11      543.42      533.38     19.11 o 
   5  -4  11      104.75      111.25     12.61 o 
   6  -4  11       24.56       27.85     10.59 o 
   7  -4  11      117.55      104.73     17.17 o 
  -9  -3  11      179.17      191.25     23.21 o 
  -8  -3  11      413.55      437.25     29.67 o 
  -7  -3  11      412.81      413.69     21.04 o 
  -6  -3  11      202.17      210.48     13.92 o 
  -5  -3  11       19.58       14.39      7.50 o 
  -4  -3  11      622.14      620.50     16.26 o 
  -3  -3  11     2838.85     2798.13     33.63 o 
  -2  -3  11       21.96       20.99      7.22 o 
  -1  -3  11      335.51      329.94     11.31 o 
   0  -3  11     1442.30     1394.08     20.30 o 
   1  -3  11        7.70        2.91      5.28 o 
   2  -3  11        0.12        0.88      7.95 o 
   3  -3  11      203.03      209.83     12.99 o 
   4  -3  11       24.67       27.86      7.90 o 
   5  -3  11       35.12       34.67     10.86 o 
   6  -3  11       33.93       42.12     10.54 o 
   7  -3  11        0.00       -2.70     13.29 o 
  -9  -2  11        1.43        2.28     15.84 o 
  -8  -2  11      133.98      137.74     14.46 o 
  -7  -2  11        4.87        6.66     10.23 o 
  -6  -2  11       15.61       19.52      9.48 o 
  -5  -2  11       52.39       61.70     13.90 o 
  -4  -2  11      249.20      239.31     10.61 o 
  -3  -2  11      430.46      407.46     13.78 o 
  -2  -2  11     2406.70     2405.83     39.39 o 
  -1  -2  11      285.93      275.57     10.95 o 
   0  -2  11       10.50        7.45      5.48 o 
   1  -2  11       85.48       76.38      7.36 o 
   2  -2  11        7.53        4.60      8.28 o 
   3  -2  11      824.57      831.51     22.04 o 
   4  -2  11       40.20       39.44     10.11 o 
   5  -2  11       26.07       25.48     10.01 o 
   6  -2  11        0.61       -7.73     13.58 o 
   7  -2  11       52.28       37.63     15.29 o 
  -9  -1  11       93.86       98.46     17.17 o 
  -8  -1  11       63.35       62.37     11.82 o 
  -7  -1  11      113.60      103.35     13.25 o 
  -6  -1  11        6.57        9.00      9.56 o 
  -5  -1  11     1603.39     1610.10     44.44 o 
  -4  -1  11        7.22        9.98      5.42 o 
  -3  -1  11      405.73      389.88     16.81 o 
  -2  -1  11     1665.59     1624.38     41.09 o 
  -1  -1  11       29.35       29.54      6.66 o 
   0  -1  11      154.06      145.16      8.16 o 
   1  -1  11      211.08      218.96     10.44 o 
   2  -1  11       84.57       87.22      7.68 o 
   3  -1  11      749.14      742.76     18.65 o 
   4  -1  11       27.36       20.93      9.66 o 
   5  -1  11      124.57      130.12     15.51 o 
   6  -1  11       38.83       35.44     13.06 o 
  -9   0  11       25.25       22.21     14.08 o 
  -8   0  11      336.94      315.44     19.32 o 
  -7   0  11        7.57        6.31     10.60 o 
  -6   0  11     1379.80     1355.93     34.28 o 
  -5   0  11     2466.74     2420.48     40.67 o 
  -4   0  11       66.29       63.13      9.41 o 
  -3   0  11      518.84      525.28     15.15 o 
  -2   0  11      305.02      308.99     13.52 o 
  -1   0  11      954.21      949.18     18.90 o 
   0   0  11      112.66       96.55      7.46 o 
   1   0  11     1182.96     1148.95     17.85 o 
   2   0  11        1.93        1.04      5.81 o 
   3   0  11        0.27        0.79      6.79 o 
   4   0  11       61.92       62.16     10.64 o 
   5   0  11      109.32       97.43     15.55 o 
   6   0  11      261.24      284.76     21.33 o 
  -9   1  11        5.46        2.71     15.32 o 
  -8   1  11      117.95      120.99     14.19 o 
  -7   1  11      720.62      735.66     28.12 o 
  -6   1  11       72.73       87.14     11.69 o 
  -5   1  11       42.59       42.07      9.11 o 
  -4   1  11      881.88      899.05     21.79 o 
  -3   1  11       42.26       37.35      8.09 o 
  -2   1  11      276.47      253.86     12.64 o 
  -1   1  11     2286.23     2159.76     37.29 o 
   0   1  11        1.23        1.54      6.22 o 
   1   1  11       51.23       43.33      7.41 o 
   2   1  11     1091.34     1020.90     25.57 o 
   3   1  11      123.75      144.67     10.29 o 
   4   1  11      293.12      308.64     19.61 o 
   5   1  11       95.84      109.90     16.25 o 
   6   1  11       99.97       95.43     15.64 o 
  -9   2  11        1.06        1.66     14.21 o 
  -8   2  11        1.61        9.95     13.91 o 
  -7   2  11       26.45       32.28     13.79 o 
  -6   2  11      856.09      825.85     34.82 o 
  -5   2  11        1.22       -1.25      7.46 o 
  -4   2  11      161.68      139.36     10.96 o 
  -3   2  11      162.05      167.56     11.38 o 
  -2   2  11        1.52        2.18      7.46 o 
  -1   2  11      149.54      130.38      9.52 o 
   0   2  11      267.34      260.20      9.81 o 
   1   2  11      228.27      201.08     10.05 o 
   2   2  11      190.62      198.29      9.03 o 
   3   2  11      246.88      258.18     15.55 o 
   4   2  11      247.97      240.01     16.03 o 
   5   2  11      193.96      208.38     19.36 o 
  -9   3  11        2.61        4.43     15.16 o 
  -8   3  11        6.99        3.71     14.76 o 
  -7   3  11        8.45        3.45     12.34 o 
  -6   3  11      136.32      137.68     14.87 o 
  -5   3  11      152.20      165.99     11.93 o 
  -4   3  11        2.08        2.11      7.81 o 
  -3   3  11       73.70       69.66      9.16 o 
  -2   3  11      277.84      307.36     13.99 o 
  -1   3  11       17.71       14.38      5.52 o 
   0   3  11      412.33      385.31     11.87 o 
   1   3  11      140.14      144.58      9.28 o 
   2   3  11       12.04        9.25      6.62 o 
   3   3  11      122.39      121.97     12.16 o 
   4   3  11      208.95      188.47     20.15 o 
   5   3  11       40.37       43.54     13.94 o 
  -9   4  11       64.63       46.85     13.31 o 
  -8   4  11      190.78      184.84     18.42 o 
  -7   4  11       23.01       12.48     11.53 o 
  -6   4  11       99.59      106.78     14.46 o 
  -5   4  11       13.19        9.61      8.06 o 
  -4   4  11      281.48      275.76     14.55 o 
  -3   4  11      964.38      893.78     23.29 o 
  -2   4  11       61.03       58.68      8.82 o 
  -1   4  11       17.16        9.43      5.69 o 
   0   4  11      922.94      954.04     21.47 o 
   1   4  11        5.83        5.16      6.81 o 
   2   4  11       58.97       53.93     10.26 o 
   3   4  11      114.31      118.80     12.40 o 
   4   4  11       37.94       46.95     14.19 o 
   5   4  11      290.94      312.83     29.09 o 
  -9   5  11        3.33       -0.04     22.77 o 
  -8   5  11        1.31        4.91     12.53 o 
  -7   5  11      194.27      192.73     17.97 o 
  -6   5  11       30.82       25.33     12.68 o 
  -5   5  11      285.74      271.13     14.96 o 
  -4   5  11      157.62      140.74     12.02 o 
  -3   5  11       54.68       52.53      9.51 o 
  -2   5  11     1158.61     1188.23     42.03 o 
  -1   5  11        3.25        2.30      5.92 o 
   0   5  11        0.18        2.84      7.68 o 
   1   5  11      127.96      118.20     10.28 o 
   2   5  11        2.05        1.38      9.46 o 
   3   5  11       14.29       21.91     10.16 o 
   4   5  11      135.87      137.00     18.62 o 
  -8   6  11      304.10      346.52     23.62 o 
  -7   6  11       74.97       72.94     14.24 o 
  -6   6  11       13.12        4.60     11.43 o 
  -5   6  11       22.51       27.88      9.37 o 
  -4   6  11      549.25      571.23     20.91 o 
  -3   6  11       13.16       12.13      9.00 o 
  -2   6  11        0.00       -2.36      8.71 o 
  -1   6  11      595.39      599.55     21.82 o 
   0   6  11       66.76       80.98      9.76 o 
   1   6  11        5.32        0.76      7.81 o 
   2   6  11      406.62      418.90     20.40 o 
   3   6  11       32.54       28.62     10.56 o 
  -8   7  11      244.08      249.79     21.32 o 
  -7   7  11       13.25        4.73     12.97 o 
  -6   7  11      106.91      122.20     16.52 o 
  -5   7  11       26.55       19.09      9.26 o 
  -4   7  11       79.74       75.88     11.30 o 
  -3   7  11      565.12      560.88     21.11 o 
  -2   7  11        4.63        6.21      9.25 o 
  -1   7  11       11.41       11.97      9.29 o 
   0   7  11      103.90      116.90     10.71 o 
   1   7  11       62.30       67.01     11.45 o 
   2   7  11       24.62       24.26     11.02 o 
   3   7  11      331.82      327.96     19.68 o 
  -7   8  11       69.56       66.07     14.36 o 
  -6   8  11       32.61       24.50     12.61 o 
  -5   8  11       32.38       35.16     10.56 o 
  -4   8  11      130.98      113.10     11.80 o 
  -3   8  11      344.52      331.42     17.43 o 
  -2   8  11        1.19        1.00     10.83 o 
  -1   8  11        6.99        5.64     11.29 o 
   0   8  11       37.23       37.85     10.80 o 
   1   8  11      141.18      133.71     14.67 o 
   2   8  11       17.51       32.99     11.73 o 
  -7   9  11        0.02       -6.83     21.32 o 
  -6   9  11       12.19       11.48     13.95 o 
  -5   9  11       28.24       22.34     10.48 o 
  -4   9  11       34.41       33.82     10.04 o 
  -3   9  11      104.16      102.77     12.65 o 
  -2   9  11       81.07       93.14     14.95 o 
  -1   9  11      134.83      142.47     16.71 o 
   0   9  11       21.36       29.18     12.50 o 
   1   9  11       12.53       21.30     17.48 o 
  -5  10  11      702.57      742.95     27.05 o 
  -4  10  11       20.48       17.22     10.70 o 
  -3  10  11      295.62      349.18     26.71 o 
  -2  10  11      810.17      791.91     32.15 o 
  -1  10  11       12.33       10.35     12.71 o 
   1 -15  12      148.28      198.22     25.26 o 
  -2 -14  12      125.73      143.04     17.87 o 
  -1 -14  12      167.93      193.08     16.47 o 
   0 -14  12       68.54       70.72     12.94 o 
   1 -14  12      422.26      444.57     22.25 o 
   2 -14  12       62.69       60.37     12.47 o 
   3 -14  12       89.34       91.83     13.60 o 
  -3 -13  12      164.27      171.65     18.06 o 
  -2 -13  12       10.21       15.99     10.37 o 
  -1 -13  12        3.34        4.40     11.03 o 
   0 -13  12       63.17       64.59     12.68 o 
   1 -13  12       13.73       12.62     10.40 o 
   2 -13  12       52.15       57.80     12.44 o 
   3 -13  12      199.84      172.38     15.91 o 
   4 -13  12       47.56       34.49     10.88 o 
  -4 -12  12       14.73       19.96     12.49 o 
  -3 -12  12        1.93        0.19      9.78 o 
  -2 -12  12       25.34       27.95     10.80 o 
  -1 -12  12        3.00        9.08     10.81 o 
   0 -12  12       64.22       45.74     11.39 o 
   1 -12  12        9.18        5.31     10.76 o 
   2 -12  12      194.53      176.61     13.41 o 
   3 -12  12      214.83      223.66     14.80 o 
   4 -12  12       40.88       48.90     10.62 o 
   5 -12  12       47.82       55.63     12.23 o 
  -5 -11  12       63.03       74.63     13.65 o 
  -4 -11  12       51.31       53.17     13.16 o 
  -3 -11  12      710.31      692.99     24.33 o 
  -2 -11  12       70.09       70.37     11.98 o 
  -1 -11  12        5.25        2.81     10.13 o 
   0 -11  12      509.94      493.80     21.37 o 
   1 -11  12       19.34        8.45     10.16 o 
   2 -11  12       58.26       58.88     10.96 o 
   3 -11  12       32.59       41.10     10.93 o 
   4 -11  12        8.36        6.47     10.49 o 
   5 -11  12      120.00      126.97     14.44 o 
  -6 -10  12      144.86      137.95     15.59 o 
  -5 -10  12      444.39      428.35     23.04 o 
  -4 -10  12        6.99       12.83      9.88 o 
  -3 -10  12        3.18        1.54      9.93 o 
  -2 -10  12      646.40      623.30     22.44 o 
  -1 -10  12      527.91      491.64     21.07 o 
   0 -10  12       90.69       97.88     12.10 o 
   1 -10  12      245.00      208.87     14.82 o 
   2 -10  12      133.30      161.87     14.05 o 
   3 -10  12       56.64       51.73     11.56 o 
   4 -10  12        7.09       10.83     10.84 o 
   5 -10  12      290.12      252.71     19.56 o 
   6 -10  12        9.23       12.55     15.39 o 
  -6  -9  12       91.24       90.62     17.93 o 
  -5  -9  12        0.47        5.11      9.17 o 
  -4  -9  12      914.32      969.81     26.92 o 
  -3  -9  12       39.89       37.59     11.20 o 
  -2  -9  12      253.36      217.13     16.62 o 
  -1  -9  12      409.75      407.72     18.05 o 
   0  -9  12       17.22       19.57      8.95 o 
   1  -9  12      423.78      423.98     18.82 o 
   2  -9  12      157.18      155.91     13.97 o 
   3  -9  12        0.07        2.74     10.60 o 
   4  -9  12      161.33      166.54     14.39 o 
   5  -9  12       10.44        1.60     12.11 o 
   6  -9  12       71.95       64.07     17.40 o 
  -7  -8  12        0.25       -5.72     21.87 o 
  -6  -8  12      295.68      351.19     25.32 o 
  -5  -8  12        6.25        9.12      8.95 o 
  -4  -8  12      181.35      159.25     14.78 o 
  -3  -8  12      236.76      255.42     16.88 o 
  -2  -8  12      136.46      103.21     11.04 o 
  -1  -8  12      811.83      752.94     22.42 o 
   0  -8  12      389.49      371.67     17.13 o 
   1  -8  12       21.10       23.91      9.49 o 
   2  -8  12      466.06      472.73     19.58 o 
   3  -8  12        1.99        0.54      7.66 o 
   4  -8  12      185.90      199.29     14.11 o 
   5  -8  12      707.26      657.34     23.18 o 
   6  -8  12        4.14        3.75     12.69 o 
  -7  -7  12        1.44       -1.48     11.11 o 
  -6  -7  12        0.42       -4.18      9.89 o 
  -5  -7  12       24.75       15.91      9.04 o 
  -4  -7  12      136.35      126.09     12.08 o 
  -3  -7  12        0.95       -0.88      7.72 o 
  -2  -7  12      438.09      403.10     16.61 o 
  -1  -7  12        0.58        2.63      8.35 o 
   0  -7  12      131.62      144.63      9.81 o 
   1  -7  12       42.05       43.13      8.21 o 
   2  -7  12       18.09       16.63      7.82 o 
   3  -7  12       21.66       19.91      8.51 o 
   4  -7  12      104.20       95.00     11.64 o 
   5  -7  12       64.86       71.96     12.00 o 
   6  -7  12      222.03      212.50     18.68 o 
  -8  -6  12       26.95       34.67     16.65 o 
  -7  -6  12        7.86       -3.48     11.49 o 
  -6  -6  12      651.05      596.38     25.46 o 
  -5  -6  12        9.61       14.22      9.56 o 
  -4  -6  12        6.13       11.23      6.69 o 
  -3  -6  12      603.03      594.06     16.99 o 
  -2  -6  12       78.03       76.81      9.62 o 
  -1  -6  12      664.19      658.76     20.14 o 
   0  -6  12     1815.42     1778.95     27.37 o 
   1  -6  12     1038.72     1052.75     22.38 o 
   2  -6  12       38.93       37.57      8.44 o 
   3  -6  12     1971.71     1982.99     37.93 o 
   4  -6  12       27.61       24.17      9.70 o 
   5  -6  12       38.76       45.29     13.19 o 
   6  -6  12       12.30       13.14     13.22 o 
  -8  -5  12       77.73       81.56     17.96 o 
  -7  -5  12      123.12      131.39     12.66 o 
  -6  -5  12       28.90       37.76     14.09 o 
  -5  -5  12      642.72      673.56     23.82 o 
  -4  -5  12        8.40        4.70      6.61 o 
  -3  -5  12      127.46      124.81      9.29 o 
  -2  -5  12      694.15      663.35     17.56 o 
  -1  -5  12      398.90      418.11     16.53 o 
   0  -5  12      523.75      512.37     13.50 o 
   1  -5  12        0.89       -0.05      7.93 o 
   2  -5  12     1992.19     1922.09     39.29 o 
   3  -5  12      182.88      178.86     13.63 o 
   4  -5  12      124.28      111.40     11.68 o 
   5  -5  12        2.59        1.48     11.83 o 
   6  -5  12       62.37       80.25     12.66 o 
  -8  -4  12       33.03       27.77     15.26 o 
  -7  -4  12      600.19      640.90     26.45 o 
  -6  -4  12      242.17      252.54     33.52 o 
  -5  -4  12       43.60       34.70     14.11 o 
  -4  -4  12      981.28      997.72     21.77 o 
  -3  -4  12       14.39       27.01      7.55 o 
  -2  -4  12      931.15      893.86     19.64 o 
  -1  -4  12        0.72       -0.64      7.38 o 
   0  -4  12      566.25      531.77     13.80 o 
   1  -4  12     1944.57     1844.67     32.36 o 
   2  -4  12       11.92        4.12      8.80 o 
   3  -4  12      140.67      142.69     12.35 o 
   4  -4  12      636.24      654.10     28.39 o 
   5  -4  12       81.70       82.76     12.00 o 
   6  -4  12        1.88        0.13     10.89 o 
  -8  -3  12       77.62       72.29     12.97 o 
  -7  -3  12        4.66       10.34     10.91 o 
  -6  -3  12      208.03      216.80     16.90 o 
  -5  -3  12      121.56      128.12     18.27 o 
  -4  -3  12       82.63       71.80      7.97 o 
  -3  -3  12      695.10      674.78     18.15 o 
  -2  -3  12      296.64      288.34     13.27 o 
  -1  -3  12      890.88      905.02     16.14 o 
   0  -3  12       66.21       61.45      7.95 o 
   1  -3  12        0.03       -3.19      9.21 o 
   2  -3  12      586.55      577.13     19.61 o 
   3  -3  12      100.45      107.77     11.38 o 
   4  -3  12       68.67       45.29     13.05 o 
   5  -3  12       12.14       13.68     10.59 o 
   6  -3  12       51.16       47.19     14.73 o 
  -9  -2  12       62.01       68.24     17.46 o 
  -8  -2  12        1.18        2.24     10.93 o 
  -7  -2  12        4.38        7.65     10.59 o 
  -6  -2  12       21.40       27.12     10.67 o 
  -5  -2  12      164.90      171.50     15.52 o 
  -4  -2  12      477.13      503.32     15.34 o 
  -3  -2  12      889.18      888.15     20.32 o 
  -2  -2  12        0.05        0.37      9.21 o 
  -1  -2  12      488.25      524.54     13.99 o 
   0  -2  12      144.24      141.49      8.50 o 
   1  -2  12       88.07       89.17      8.04 o 
   2  -2  12      145.75      140.90     12.16 o 
   3  -2  12      195.02      190.60     13.11 o 
   4  -2  12        8.89       12.42      9.98 o 
   5  -2  12       57.20       52.27     11.49 o 
   6  -2  12       11.81        7.93     13.02 o 
  -9  -1  12      119.84      150.34     21.00 o 
  -8  -1  12        0.16        0.27     10.72 o 
  -7  -1  12        0.68        5.73     10.17 o 
  -6  -1  12      153.85      146.84     14.04 o 
  -5  -1  12      222.75      199.74     19.81 o 
  -4  -1  12      691.39      657.73     19.28 o 
  -3  -1  12       15.06       18.40      8.52 o 
  -2  -1  12        6.16        8.00      7.76 o 
  -1  -1  12      268.95      278.56     11.92 o 
   0  -1  12     1482.06     1469.07     21.72 o 
   1  -1  12       38.80       39.39      7.18 o 
   2  -1  12      290.88      273.94     14.70 o 
   3  -1  12      415.55      384.61     16.82 o 
   4  -1  12      101.08      100.39     12.36 o 
   5  -1  12      407.92      408.88     30.81 o 
   6  -1  12        0.40        1.94     14.00 o 
  -9   0  12       90.36       78.89     17.65 o 
  -8   0  12      625.72      636.66     34.05 o 
  -7   0  12      241.96      225.84     16.45 o 
  -6   0  12      116.97      116.09     12.75 o 
  -5   0  12      352.99      357.19     17.53 o 
  -4   0  12      219.14      206.40     13.77 o 
  -3   0  12       12.15       13.23      6.88 o 
  -2   0  12      666.98      642.91     18.84 o 
  -1   0  12      612.25      657.63     17.01 o 
   0   0  12      135.82      128.63      8.44 o 
   1   0  12       16.55        8.84      6.91 o 
   2   0  12      146.66      132.44     11.78 o 
   3   0  12     1069.19     1065.62     23.91 o 
   4   0  12      115.87      101.57     14.88 o 
   5   0  12      168.21      189.83     18.52 o 
  -9   1  12        1.80       11.16     14.86 o 
  -8   1  12      264.63      270.09     28.08 o 
  -7   1  12      565.64      604.36     45.78 o 
  -6   1  12       38.22       38.81     13.68 o 
  -5   1  12      130.62      137.09     14.50 o 
  -4   1  12      130.68      143.50     11.24 o 
  -3   1  12      158.33      169.27     11.82 o 
  -2   1  12       95.60      112.52     10.43 o 
  -1   1  12      734.74      709.73     17.84 o 
   0   1  12       14.19       17.32      6.10 o 
   1   1  12      117.63      138.21     10.44 o 
   2   1  12        0.12       -1.85      8.73 o 
   3   1  12       33.64       41.78     10.00 o 
   4   1  12      395.12      400.92     22.74 o 
   5   1  12       62.42       57.94     18.92 o 
  -9   2  12      604.20      654.52     36.63 o 
  -8   2  12        1.30       -0.49     15.13 o 
  -7   2  12        0.84        8.83     14.28 o 
  -6   2  12      263.48      251.90     18.29 o 
  -5   2  12       80.47       78.03     12.66 o 
  -4   2  12      141.87      146.65     11.70 o 
  -3   2  12      415.73      387.92     16.25 o 
  -2   2  12       19.42       23.55      7.83 o 
  -1   2  12        6.74       18.05      7.00 o 
   0   2  12      186.56      181.77     12.90 o 
   1   2  12      145.10      128.97      9.03 o 
   2   2  12        2.91        2.14      6.27 o 
   3   2  12        0.13       -4.31     16.23 o 
   4   2  12       32.89       33.04     15.34 o 
   5   2  12      113.57      164.42     23.43 o 
  -9   3  12       20.65       31.21     18.66 o 
  -8   3  12        9.74        0.63     12.89 o 
  -7   3  12       29.72       25.07     11.92 o 
  -6   3  12       42.33       39.22     12.41 o 
  -5   3  12        6.24        3.45     10.85 o 
  -4   3  12        8.52       13.64      8.49 o 
  -3   3  12        9.13        8.78      8.30 o 
  -2   3  12      706.03      642.76     19.91 o 
  -1   3  12        1.92        3.98      7.01 o 
   0   3  12      125.64      120.42      9.88 o 
   1   3  12       15.00       13.37      6.63 o 
   2   3  12        7.91        7.98      8.67 o 
   3   3  12       11.29       18.38     12.57 o 
   4   3  12       40.62       29.31     13.62 o 
  -8   4  12       31.43       29.12     13.25 o 
  -7   4  12      355.52      353.54     22.02 o 
  -6   4  12      908.09      966.17     32.89 o 
  -5   4  12      190.53      171.79     16.74 o 
  -4   4  12       23.84       20.98      9.02 o 
  -3   4  12      347.99      388.95     16.91 o 
  -2   4  12       29.04       17.44      8.75 o 
  -1   4  12      369.21      385.46     14.75 o 
   0   4  12      501.22      501.10     19.85 o 
   1   4  12      205.21      197.38     10.91 o 
   2   4  12      247.34      276.13     16.56 o 
   3   4  12      288.34      293.74     21.68 o 
   4   4  12      208.29      222.70     21.16 o 
  -8   5  12      308.44      330.62     23.48 o 
  -7   5  12        8.41       14.34     13.53 o 
  -6   5  12       31.76       19.85     12.16 o 
  -5   5  12      599.10      574.33     21.22 o 
  -4   5  12      155.50      159.58     13.34 o 
  -3   5  12       16.50       21.34      9.43 o 
  -2   5  12      561.67      575.77     20.11 o 
  -1   5  12      159.87      161.49     13.32 o 
   0   5  12       64.40       73.49     10.84 o 
   1   5  12        2.43        5.90      7.74 o 
   2   5  12       19.89       26.00     10.69 o 
   3   5  12      573.04      596.52     33.65 o 
  -8   6  12       75.02       88.21     16.67 o 
  -7   6  12      891.07      863.95     33.85 o 
  -6   6  12      182.41      173.31     17.52 o 
  -5   6  12        3.78       -0.10      9.66 o 
  -4   6  12      554.05      542.59     20.84 o 
  -3   6  12       12.07       20.32      9.59 o 
  -2   6  12      198.83      212.61     14.14 o 
  -1   6  12        0.20        2.65      9.74 o 
   0   6  12        3.82       -0.83      9.75 o 
   1   6  12      440.16      473.10     25.00 o 
   2   6  12        0.57        2.10     10.20 o 
   3   6  12       24.26       25.02     20.84 o 
  -7   7  12       93.91       87.73     14.25 o 
  -6   7  12      180.79      169.05     17.38 o 
  -5   7  12       14.40        8.50     10.08 o 
  -4   7  12       11.53       22.79     10.01 o 
  -3   7  12      166.81      158.95     13.41 o 
  -2   7  12        0.67        0.85     11.12 o 
  -1   7  12       53.21       59.81     11.91 o 
   0   7  12        2.20        1.46     10.36 o 
   1   7  12      172.62      220.00     34.47 o 
   2   7  12      147.19      137.39     14.83 o 
  -7   8  12       36.68       40.37     24.36 o 
  -6   8  12      239.30      227.89     19.75 o 
  -5   8  12       11.30       13.64      9.91 o 
  -4   8  12      139.99      145.26     14.09 o 
  -3   8  12       22.21       29.15     10.31 o 
  -2   8  12       24.33       24.27     11.65 o 
  -1   8  12      325.41      330.73     21.46 o 
   0   8  12      224.72      228.10     19.68 o 
   1   8  12       54.25       56.51     18.07 o 
  -6   9  12      275.96      304.18     39.60 o 
  -5   9  12        1.59       -0.79     11.14 o 
  -4   9  12       20.88       15.42     10.58 o 
  -3   9  12      113.23       90.88     14.92 o 
  -2   9  12       66.09       79.05     15.09 o 
  -1   9  12      176.23      233.11     19.83 o 
  -1 -14  13       14.90       12.38     12.83 o 
   0 -14  13       28.71       20.47     12.34 o 
   1 -14  13      361.49      392.41     21.77 o 
   2 -14  13        6.22        8.67     13.37 o 
  -3 -13  13        1.22        0.03     16.31 o 
  -2 -13  13       85.98       79.24     13.25 o 
  -1 -13  13        9.67       17.51     11.60 o 
   0 -13  13        2.88        3.92     11.98 o 
   1 -13  13      170.66      179.17     16.30 o 
   2 -13  13       17.15       29.10     12.06 o 
   3 -13  13       46.40       52.53     11.55 o 
  -4 -12  13       54.91       55.39     13.38 o 
  -3 -12  13       45.01       38.46     11.35 o 
  -2 -12  13       56.53       69.61     12.41 o 
  -1 -12  13       15.35       11.52     10.95 o 
   0 -12  13       59.48       62.35     11.69 o 
   1 -12  13       81.70       83.81     11.52 o 
   2 -12  13       37.12       36.88     10.03 o 
   3 -12  13        1.66        4.54      9.89 o 
   4 -12  13       75.02       84.56     11.44 o 
  -5 -11  13       73.92       73.99     14.06 o 
  -4 -11  13      452.10      493.15     21.77 o 
  -3 -11  13      360.60      386.35     19.84 o 
  -2 -11  13      103.54      131.01     13.63 o 
  -1 -11  13      183.09      191.56     15.14 o 
   0 -11  13        6.69       10.81      9.96 o 
   1 -11  13        0.20       -2.00     10.00 o 
   2 -11  13      258.64      268.12     17.20 o 
   3 -11  13       19.83       16.35     10.71 o 
   4 -11  13        0.49        3.98     11.10 o 
   5 -11  13      158.65      174.29     18.68 o 
  -5 -10  13      190.37      231.80     18.78 o 
  -4 -10  13       84.78       93.07     11.78 o 
  -3 -10  13      519.75      525.09     21.53 o 
  -2 -10  13      176.33      172.23     16.08 o 
  -1 -10  13      295.71      330.42     19.55 o 
   0 -10  13      383.25      367.64     18.76 o 
   1 -10  13       13.50        1.53     10.39 o 
   2 -10  13        9.66        5.58     10.09 o 
   3 -10  13      322.68      321.33     18.55 o 
   4 -10  13       49.64       64.88     12.17 o 
   5 -10  13        1.11        2.67     12.86 o 
  -6  -9  13       63.00       60.50     16.22 o 
  -5  -9  13      168.97      174.57     14.48 o 
  -4  -9  13      186.40      165.47     14.16 o 
  -3  -9  13       40.30       30.62     11.00 o 
  -2  -9  13       91.48      107.92     11.49 o 
  -1  -9  13       48.97       48.00     10.82 o 
   0  -9  13      170.56      170.61     13.93 o 
   1  -9  13      261.73      260.51     16.21 o 
   2  -9  13      175.34      196.75     15.03 o 
   3  -9  13       14.09        8.13     11.31 o 
   4  -9  13       14.83       18.73     11.11 o 
   5  -9  13       71.24       77.21     14.73 o 
  -6  -8  13       45.65       38.41     12.30 o 
  -5  -8  13       31.04       26.86      9.59 o 
  -4  -8  13      180.08      201.87     16.61 o 
  -3  -8  13       19.01       17.45      8.41 o 
  -2  -8  13       43.63       41.93      9.80 o 
  -1  -8  13      231.70      213.92     14.07 o 
   0  -8  13      179.90      153.44     12.89 o 
   1  -8  13      212.97      203.27     14.55 o 
   2  -8  13       14.20       15.16      9.49 o 
   3  -8  13      360.89      360.57     18.81 o 
   4  -8  13       37.12       31.31     12.38 o 
   5  -8  13        6.46        5.73     10.27 o 
   6  -8  13       78.51       58.25     13.68 o 
  -7  -7  13       27.99       10.21     12.97 o 
  -6  -7  13        4.56        9.41     10.21 o 
  -5  -7  13        5.32       10.10      9.32 o 
  -4  -7  13       46.20       48.46      9.67 o 
  -3  -7  13       99.71      118.13     10.88 o 
  -2  -7  13        0.67        4.92      8.41 o 
  -1  -7  13       55.96       45.58      9.58 o 
   0  -7  13      158.88      148.75     12.81 o 
   1  -7  13       48.30       57.56      9.14 o 
   2  -7  13      179.51      163.34     11.84 o 
   3  -7  13      103.42       89.60     11.84 o 
   4  -7  13      531.13      507.69     21.09 o 
   5  -7  13      125.45      132.16     16.41 o 
   6  -7  13        5.20        3.53     12.93 o 
  -7  -6  13       70.04       67.00     14.12 o 
  -6  -6  13      720.79      744.24     36.36 o 
  -5  -6  13      408.98      434.67     28.61 o 
  -4  -6  13      308.73      285.96     15.39 o 
  -3  -6  13      291.51      310.51     13.59 o 
  -2  -6  13      249.50      253.88     14.10 o 
  -1  -6  13      582.02      559.54     19.71 o 
   0  -6  13       47.99       55.59      8.75 o 
   1  -6  13        0.57        2.48      8.15 o 
   2  -6  13      589.57      589.92     20.90 o 
   3  -6  13       25.55       17.23     10.01 o 
   4  -6  13      199.43      196.91     14.68 o 
   5  -6  13      593.02      568.19     26.63 o 
   6  -6  13       51.23       52.59     15.06 o 
  -8  -5  13      202.75      201.77     24.16 o 
  -7  -5  13        1.92        3.73     10.20 o 
  -6  -5  13       79.52       72.06     17.47 o 
  -5  -5  13      245.66      271.22     23.49 o 
  -4  -5  13        0.06       -0.19      8.88 o 
  -3  -5  13       86.99       88.92      8.78 o 
  -2  -5  13       82.60       81.76      9.18 o 
  -1  -5  13      337.76      301.52     15.10 o 
   0  -5  13      367.60      370.82     15.77 o 
   1  -5  13        0.52        0.76      9.01 o 
   2  -5  13        8.77        8.41      9.89 o 
   3  -5  13      172.78      174.77     13.67 o 
   4  -5  13       55.67       60.37     10.52 o 
   5  -5  13       44.04       33.99     13.16 o 
   6  -5  13        2.91        0.00     12.93 o 
  -8  -4  13       80.44       76.25     18.51 o 
  -7  -4  13      224.53      238.37     18.53 o 
  -6  -4  13      244.55      249.66     31.15 o 
  -5  -4  13      114.62      127.48     17.86 o 
  -4  -4  13      247.49      269.40     13.19 o 
  -3  -4  13      112.74      112.53      9.84 o 
  -2  -4  13      148.99      160.42     10.63 o 
  -1  -4  13       12.82       11.85      6.26 o 
   0  -4  13      112.57      106.50      8.89 o 
   1  -4  13       30.57       30.56      9.38 o 
   2  -4  13        5.84        8.00      9.90 o 
   3  -4  13        2.96        1.00      9.59 o 
   4  -4  13        2.02        5.45     12.20 o 
   5  -4  13        1.67        3.74     12.93 o 
   6  -4  13       46.90       53.50     18.30 o 
  -8  -3  13       21.98       17.19     11.48 o 
  -7  -3  13        9.17        7.72     11.68 o 
  -6  -3  13      188.40      214.27     18.15 o 
  -5  -3  13      141.57      108.36     16.31 o 
  -4  -3  13      180.29      163.17     15.28 o 
  -3  -3  13       69.03       72.51      8.80 o 
  -2  -3  13        7.75       10.66      7.52 o 
  -1  -3  13     1622.87     1638.95     24.42 o 
   0  -3  13      234.95      217.07     11.31 o 
   1  -3  13       47.16       36.94      9.57 o 
   2  -3  13       25.08       21.21      9.51 o 
   3  -3  13       27.77       21.90      9.11 o 
   4  -3  13      165.19      162.57     16.31 o 
   5  -3  13       73.03       69.72     14.75 o 
   6  -3  13       70.16       58.12     15.37 o 
  -8  -2  13        1.14        5.89     11.54 o 
  -7  -2  13      171.00      164.99     16.25 o 
  -6  -2  13       36.91       29.42     11.19 o 
  -5  -2  13       11.71       20.25     10.72 o 
  -4  -2  13      496.76      487.10     19.93 o 
  -3  -2  13      173.28      149.59     13.04 o 
  -2  -2  13        0.32        0.31      7.96 o 
  -1  -2  13       60.27       61.47      7.64 o 
   0  -2  13      487.22      518.17     14.14 o 
   1  -2  13      272.86      272.15     15.10 o 
   2  -2  13        7.19        0.88      9.26 o 
   3  -2  13       43.87       40.89      9.98 o 
   4  -2  13       42.75       42.00     11.75 o 
   5  -2  13      235.88      232.51     20.12 o 
  -8  -1  13      133.58      148.99     20.22 o 
  -7  -1  13       33.73       33.97     11.11 o 
  -6  -1  13      223.28      233.43     16.61 o 
  -5  -1  13      289.43      289.60     22.54 o 
  -4  -1  13      635.18      624.82     19.73 o 
  -3  -1  13       12.98       13.05      8.02 o 
  -2  -1  13        0.44       -0.13      7.81 o 
  -1  -1  13      851.26      870.47     19.77 o 
   0  -1  13       68.64       77.55      7.52 o 
   1  -1  13       39.26       36.00      9.87 o 
   2  -1  13      491.07      495.40     19.45 o 
   3  -1  13      232.32      201.05     17.74 o 
   4  -1  13       21.86       25.49     12.69 o 
   5  -1  13       92.62      118.64     16.53 o 
  -8   0  13      701.29      819.51     39.06 o 
  -7   0  13      168.68      154.36     21.18 o 
  -6   0  13       89.18       81.14     16.41 o 
  -5   0  13      600.23      582.18     30.57 o 
  -4   0  13       80.70       88.38     10.27 o 
  -3   0  13       98.22       99.92     10.30 o 
  -2   0  13       39.11       32.33      7.51 o 
  -1   0  13      246.75      238.81     11.85 o 
   0   0  13      952.34      923.60     18.57 o 
   1   0  13        0.11        1.40      6.83 o 
   2   0  13       70.86       67.43      9.19 o 
   3   0  13      361.88      356.46     21.21 o 
   4   0  13        1.14       -3.09     13.29 o 
   5   0  13      100.13       91.63     18.99 o 
  -8   1  13        0.27        5.59     14.79 o 
  -7   1  13       76.68       73.63     16.94 o 
  -6   1  13        0.79        4.48     13.87 o 
  -5   1  13      159.49      165.77     16.01 o 
  -4   1  13        0.22        1.68      8.45 o 
  -3   1  13       59.43       55.00      9.42 o 
  -2   1  13       44.96       40.29      8.84 o 
  -1   1  13       74.92       68.67      8.56 o 
   0   1  13      148.04      139.33     10.90 o 
   1   1  13      286.48      251.84     12.93 o 
   2   1  13       10.71       14.01      9.25 o 
   3   1  13       15.19       18.92     15.77 o 
   4   1  13      133.28      133.74     27.76 o 
  -8   2  13        1.43        3.90     12.72 o 
  -7   2  13      157.58      178.73     17.96 o 
  -6   2  13       52.87       46.97     12.88 o 
  -5   2  13      521.20      532.03     24.49 o 
  -4   2  13       43.58       43.03      8.83 o 
  -3   2  13       16.39       18.82      8.30 o 
  -2   2  13      293.58      287.30     14.55 o 
  -1   2  13      288.05      286.22     13.08 o 
   0   2  13       38.38       55.63      9.42 o 
   1   2  13      132.72      142.41     10.95 o 
   2   2  13        1.44       -0.17      8.80 o 
   3   2  13      132.17      137.91     21.86 o 
   4   2  13      141.20      133.92     22.31 o 
  -8   3  13       44.64       43.60     13.49 o 
  -7   3  13      346.84      327.35     22.14 o 
  -6   3  13       17.93        9.10     11.39 o 
  -5   3  13      146.50      149.25     15.64 o 
  -4   3  13       12.12       10.86      8.51 o 
  -3   3  13      627.09      564.08     20.11 o 
  -2   3  13      720.01      740.13     22.15 o 
  -1   3  13       26.16       14.16      9.78 o 
   0   3  13      441.12      433.16     16.62 o 
   1   3  13       30.65       26.64      8.14 o 
   2   3  13       83.92       96.75     15.28 o 
   3   3  13       83.32       80.68     21.57 o 
   4   3  13       11.21       10.65     26.22 o 
  -8   4  13       58.30       60.43     14.85 o 
  -7   4  13        9.11        9.29     13.87 o 
  -6   4  13      629.09      693.85     29.48 o 
  -5   4  13      446.16      482.70     28.22 o 
  -4   4  13      369.34      360.04     18.97 o 
  -3   4  13      258.31      260.98     15.22 o 
  -2   4  13       76.81       65.84     10.32 o 
  -1   4  13      570.58      574.10     21.58 o 
   0   4  13        7.77       -1.04      9.13 o 
   1   4  13        3.85        3.87      9.23 o 
   2   4  13      303.24      332.44     21.76 o 
   3   4  13        8.12        4.96     14.73 o 
  -7   5  13       22.99       25.97     12.93 o 
  -6   5  13       98.49       94.60     14.68 o 
  -5   5  13        7.99       15.67     11.95 o 
  -4   5  13       42.39       43.70     10.18 o 
  -3   5  13      439.78      436.68     18.90 o 
  -2   5  13       14.16       14.43      9.27 o 
  -1   5  13       77.86       74.78     11.43 o 
   0   5  13      207.81      208.76     15.22 o 
   1   5  13       43.49       64.78     14.40 o 
   2   5  13       13.61        7.32     17.34 o 
  -7   6  13       12.29        1.93     13.27 o 
  -6   6  13       22.79       25.26     12.84 o 
  -5   6  13      222.08      205.21     18.42 o 
  -4   6  13        5.00        7.32      9.85 o 
  -3   6  13       37.14       40.74     10.00 o 
  -2   6  13      149.24      152.29     16.30 o 
  -1   6  13       14.04       13.03     10.55 o 
   0   6  13        0.17        0.63      9.93 o 
   1   6  13       67.20       81.54     14.10 o 
  -6   7  13       54.84       53.62     14.24 o 
  -5   7  13       56.95       35.55     12.01 o 
  -4   7  13        1.08        2.00     10.10 o 
  -3   7  13       47.32       46.61     10.52 o 
  -2   7  13       47.88       47.79     12.54 o 
  -1   7  13        3.15        5.65     12.61 o 
   0   7  13       98.77       94.93     17.02 o 
   1   7  13        4.99        5.71     17.63 o 
  -5   8  13        1.55       -7.90     12.74 o 
  -4   8  13      111.00      124.47     13.86 o 
  -3   8  13      197.97      196.81     19.04 o 
  -2   8  13       39.92       17.24     12.34 o 
  -1   8  13      114.38      124.81     17.02 o 
  -2 -13  14       52.65       30.40     13.27 o 
  -1 -13  14        0.08        1.03     11.65 o 
   0 -13  14       42.27       39.43     12.84 o 
   1 -13  14       29.84       31.00     12.76 o 
   2 -13  14        8.05       10.18     10.47 o 
  -3 -12  14       31.40       43.46     11.93 o 
  -2 -12  14      214.30      228.26     17.21 o 
  -1 -12  14       18.39       15.47     11.10 o 
   0 -12  14       35.37       34.17     11.49 o 
   1 -12  14      405.23      440.82     22.08 o 
   2 -12  14        0.29        8.04     11.14 o 
   3 -12  14      110.81      114.61     14.56 o 
  -4 -11  14      949.23     1012.15     30.61 o 
  -3 -11  14        0.02        2.91     10.38 o 
  -2 -11  14       34.74       27.59     10.69 o 
  -1 -11  14      201.03      213.24     17.95 o 
   0 -11  14      164.02      182.75     15.78 o 
   1 -11  14      336.03      319.72     19.17 o 
   2 -11  14       72.51       62.70     12.23 o 
   3 -11  14      134.53      129.96     14.91 o 
   4 -11  14      201.14      216.28     16.77 o 
  -5 -10  14        7.02        8.13     15.27 o 
  -4 -10  14        1.00        0.80     10.43 o 
  -3 -10  14      476.34      516.78     22.34 o 
  -2 -10  14       10.34        6.63     11.66 o 
  -1 -10  14       34.22       24.06     10.50 o 
   0 -10  14      257.70      260.79     16.65 o 
   1 -10  14        0.69       -2.53      9.88 o 
   2 -10  14       78.35       84.78     13.10 o 
   3 -10  14       48.47       47.91     11.57 o 
   4 -10  14        6.46        4.71     12.51 o 
  -5  -9  14      121.26      115.34     15.42 o 
  -4  -9  14        7.59        0.76     11.68 o 
  -3  -9  14        2.38        3.56     12.04 o 
  -2  -9  14       14.85       14.59      9.85 o 
  -1  -9  14       12.92       17.48      9.69 o 
   0  -9  14      222.48      227.45     15.62 o 
   1  -9  14       27.13       29.09     10.64 o 
   2  -9  14        3.90        7.77      9.77 o 
   3  -9  14        0.42       -1.02     11.09 o 
   4  -9  14       25.96       24.87     13.50 o 
   5  -9  14        2.05       -3.70     18.01 o 
  -6  -8  14       23.93       10.54     12.62 o 
  -5  -8  14       24.63       43.01     15.90 o 
  -4  -8  14        2.48        7.11     10.85 o 
  -3  -8  14      283.94      284.79     15.81 o 
  -2  -8  14       72.84       76.23     10.95 o 
  -1  -8  14       10.25        9.13      9.38 o 
   0  -8  14      470.92      475.35     20.36 o 
   1  -8  14       94.01       96.27     12.40 o 
   2  -8  14       93.57       84.28     12.23 o 
   3  -8  14      233.00      222.55     18.68 o 
   4  -8  14        0.97        1.06     12.56 o 
   5  -8  14       13.07       20.07     17.56 o 
  -6  -7  14       14.64       13.33     10.39 o 
  -5  -7  14       18.26       28.13     13.32 o 
  -4  -7  14       26.01       22.32     11.06 o 
  -3  -7  14        1.62        1.01      8.73 o 
  -2  -7  14      211.95      227.35     14.43 o 
  -1  -7  14       25.73       18.15      9.15 o 
   0  -7  14       12.38        8.75      9.42 o 
   1  -7  14      435.79      439.76     19.30 o 
   2  -7  14      144.30      136.07     13.24 o 
   3  -7  14      145.43      155.79     13.60 o 
   4  -7  14      153.67      157.03     13.86 o 
   5  -7  14       31.99       35.55     13.89 o 
  -7  -6  14      109.16      122.78     13.48 o 
  -6  -6  14      115.02      117.55     18.74 o 
  -5  -6  14      457.68      438.00     31.31 o 
  -4  -6  14      697.35      714.86     23.21 o 
  -3  -6  14       15.05       13.97      7.28 o 
  -2  -6  14      239.26      252.18     14.80 o 
  -1  -6  14      609.24      612.17     21.17 o 
   0  -6  14       33.96       26.76      7.89 o 
   1  -6  14      229.37      243.20     13.50 o 
   2  -6  14      156.08      161.36     13.54 o 
   3  -6  14      148.26      149.72     14.12 o 
   4  -6  14      215.97      246.13     16.22 o 
   5  -6  14       70.64       79.81     14.99 o 
  -7  -5  14       75.32       69.12     11.43 o 
  -6  -5  14      211.65      218.30     23.36 o 
  -5  -5  14        0.26        5.80     13.22 o 
  -4  -5  14       31.12       20.41     14.28 o 
  -3  -5  14      409.37      410.82     15.43 o 
  -2  -5  14        0.16       -3.55      8.10 o 
  -1  -5  14       92.85       91.71      9.25 o 
   0  -5  14      562.78      557.78     18.00 o 
   1  -5  14      126.86      136.41     12.52 o 
   2  -5  14      152.19      155.48     14.09 o 
   3  -5  14      205.08      217.02     15.32 o 
   4  -5  14       42.37       46.25     13.43 o 
   5  -5  14      250.73      247.98     20.81 o 
  -7  -4  14        0.45       -0.05     15.76 o 
  -6  -4  14       14.12       13.70     15.97 o 
  -5  -4  14       72.27      109.78     17.51 o 
  -4  -4  14        7.99        7.10     13.47 o 
  -3  -4  14       28.81       32.23      8.51 o 
  -2  -4  14       84.98       92.16      9.29 o 
  -1  -4  14       50.34       49.57      9.26 o 
   0  -4  14        3.96        2.73      9.37 o 
   1  -4  14       34.31       24.61      9.73 o 
   2  -4  14       16.56       17.62     10.22 o 
   3  -4  14        2.73        0.76      9.98 o 
   4  -4  14        0.46       -2.33     12.77 o 
   5  -4  14       53.56       40.57     14.49 o 
  -8  -3  14       73.13       99.23     17.58 o 
  -7  -3  14       94.79      107.87     14.82 o 
  -6  -3  14      202.65      220.73     18.26 o 
  -5  -3  14      100.92      106.02     17.73 o 
  -4  -3  14        8.99       10.02     14.80 o 
  -3  -3  14      676.89      701.97     20.35 o 
  -2  -3  14        0.11        3.29      7.29 o 
  -1  -3  14      275.11      290.28     11.93 o 
   0  -3  14      287.48      302.37     16.20 o 
   1  -3  14        2.85        1.19      9.81 o 
   2  -3  14      191.64      185.09     14.01 o 
   3  -3  14      334.57      346.16     21.84 o 
   4  -3  14        7.87        1.68     13.69 o 
   5  -3  14        0.21        9.27     18.90 o 
  -8  -2  14       83.26       96.44     22.10 o 
  -7  -2  14       35.90       37.65     11.69 o 
  -6  -2  14      324.54      310.57     23.29 o 
  -5  -2  14      373.46      365.66     21.48 o 
  -4  -2  14      651.55      653.05     23.88 o 
  -3  -2  14      114.22       99.20     10.87 o 
  -2  -2  14       11.28       12.52      8.27 o 
  -1  -2  14       68.67       70.77      8.06 o 
   0  -2  14        8.27        7.35      9.85 o 
   1  -2  14      558.06      541.72     20.94 o 
   2  -2  14      106.27       98.65     12.30 o 
   3  -2  14       34.86       28.18     13.11 o 
   4  -2  14      159.62      150.58     17.14 o 
   5  -2  14      297.72      291.44     28.46 o 
  -8  -1  14      267.07      281.68     26.25 o 
  -7  -1  14      346.85      335.58     27.56 o 
  -6  -1  14        0.74       -1.07     15.22 o 
  -5  -1  14      156.91      151.95     19.97 o 
  -4  -1  14      886.66      933.73     22.51 o 
  -3  -1  14      269.02      271.59     14.72 o 
  -2  -1  14        1.52        0.21      7.96 o 
  -1  -1  14      503.62      488.37     15.00 o 
   0  -1  14      105.63      114.77      8.64 o 
   1  -1  14      454.24      470.29     19.66 o 
   2  -1  14      232.38      253.22     15.68 o 
   3  -1  14      191.08      196.55     17.85 o 
   4  -1  14      126.79      114.01     20.96 o 
  -8   0  14        1.94       18.82     14.34 o 
  -7   0  14       41.41       29.25     15.72 o 
  -6   0  14     1031.89     1069.67     42.57 o 
  -5   0  14        0.03        3.68     11.44 o 
  -4   0  14        0.02        3.80      8.70 o 
  -3   0  14       99.54      100.43     10.71 o 
  -2   0  14       13.25       13.80      7.73 o 
  -1   0  14      335.64      349.34     13.04 o 
   0   0  14     1115.31     1127.70     22.28 o 
   1   0  14        0.95       -2.07     10.01 o 
   2   0  14       84.71       83.64     11.62 o 
   3   0  14       75.42       89.03     14.91 o 
   4   0  14       35.09       45.28     18.74 o 
  -8   1  14       74.04      104.45     18.82 o 
  -7   1  14       18.98       26.96     12.91 o 
  -6   1  14       53.79       51.51     12.93 o 
  -5   1  14       31.34       30.48     10.89 o 
  -4   1  14        0.04        5.30      8.74 o 
  -3   1  14       50.74       39.26      9.30 o 
  -2   1  14        0.68        6.52      8.11 o 
  -1   1  14      293.74      276.41     13.17 o 
   0   1  14      129.94      112.66     10.61 o 
   1   1  14       85.65       87.06     11.92 o 
   2   1  14       18.51       17.41      9.55 o 
   3   1  14        2.19        0.78     16.14 o 
   4   1  14       44.03       52.30     18.05 o 
  -8   2  14      127.33      126.91     27.80 o 
  -7   2  14       52.54       56.75     13.14 o 
  -6   2  14       44.23       49.97     13.05 o 
  -5   2  14      184.24      222.02     18.63 o 
  -4   2  14       83.71       85.15     11.08 o 
  -3   2  14      310.00      326.92     16.34 o 
  -2   2  14      208.77      222.22     14.18 o 
  -1   2  14      122.45      100.68     11.77 o 
   0   2  14       96.69       92.12     10.33 o 
   1   2  14       17.29       28.76     10.16 o 
   2   2  14       83.24      109.02     20.97 o 
   3   2  14      167.10      183.95     25.01 o 
  -7   3  14      123.65      140.58     17.41 o 
  -6   3  14      215.22      208.35     18.36 o 
  -5   3  14      405.07      427.61     23.40 o 
  -4   3  14        1.91        1.36      9.84 o 
  -3   3  14        7.29        7.66      9.13 o 
  -2   3  14      750.23      805.09     23.89 o 
  -1   3  14      196.50      209.17     14.99 o 
   0   3  14        7.72       11.82      8.74 o 
   1   3  14      200.07      209.00     18.14 o 
   2   3  14      136.35      156.64     25.49 o 
   3   3  14       98.51       77.58     25.83 o 
  -7   4  14        4.27        6.71     13.54 o 
  -6   4  14        0.35        2.40     12.80 o 
  -5   4  14       46.64       36.84     12.05 o 
  -4   4  14      916.88      918.97     27.18 o 
  -3   4  14      105.40      101.07     11.61 o 
  -2   4  14        0.21        5.22     11.42 o 
  -1   4  14      582.88      607.34     23.00 o 
   0   4  14      164.05      153.92     12.01 o 
   1   4  14       34.16       48.02     19.30 o 
   2   4  14       78.07       84.71     22.37 o 
  -7   5  14      192.77      230.00     26.72 o 
  -6   5  14      316.06      331.82     27.90 o 
  -5   5  14       14.33        5.03     12.29 o 
  -4   5  14      101.41      102.68     12.37 o 
  -3   5  14      188.96      208.33     14.67 o 
  -2   5  14        0.20       -3.40     13.62 o 
  -1   5  14       99.14      103.11     12.89 o 
   0   5  14      119.90      130.54     13.75 o 
   1   5  14      100.93      110.43     23.54 o 
  -6   6  14      148.39      133.75     17.60 o 
  -5   6  14        0.11       -7.94     14.17 o 
  -4   6  14       31.18       33.73     10.12 o 
  -3   6  14       13.18       13.15     12.32 o 
  -2   6  14        2.75        0.74     11.41 o 
  -1   6  14       12.99       13.77     12.22 o 
   0   6  14        0.14       -1.24     10.43 o 
  -5   7  14       99.86      126.08     16.24 o 
  -4   7  14       90.13       94.80     12.87 o 
  -3   7  14      266.37      264.37     20.88 o 
  -2   7  14        0.20        0.97     12.43 o 
  -1   7  14        5.71       -0.50     15.03 o 
  -2 -12  15       23.90       16.52     11.54 o 
  -1 -12  15      121.75      136.98     15.75 o 
   0 -12  15      126.30      147.47     15.63 o 
   1 -12  15      146.63      153.26     15.71 o 
   2 -12  15        9.11       12.97     12.69 o 
  -3 -11  15        1.40        8.44     11.60 o 
  -2 -11  15       76.47       73.50     15.75 o 
  -1 -11  15       98.43       74.52     12.06 o 
   0 -11  15       34.69       26.97     10.85 o 
   1 -11  15      230.98      242.20     17.57 o 
   2 -11  15        9.70       13.42     11.15 o 
   3 -11  15        5.43        8.24     12.06 o 
  -4 -10  15        3.83       -3.74     10.97 o 
  -3 -10  15      180.27      178.32     17.94 o 
  -2 -10  15        0.64       -0.20     10.07 o 
  -1 -10  15      153.34      141.88     14.43 o 
   0 -10  15       35.30       35.37     11.16 o 
   1 -10  15       11.94        3.62     11.38 o 
   2 -10  15        3.16        3.20     11.65 o 
   3 -10  15       19.19        9.06     11.78 o 
  -5  -9  15       67.80      117.91     15.75 o 
  -4  -9  15       12.13       20.05     12.25 o 
  -3  -9  15       46.41       31.64     11.95 o 
  -2  -9  15      100.46      113.48     12.83 o 
  -1  -9  15       61.63       52.65     10.92 o 
   0  -9  15       26.51       16.71     10.68 o 
   1  -9  15       15.91       20.90     10.36 o 
   2  -9  15       39.68       46.14     11.52 o 
   3  -9  15       13.91       19.29     13.77 o 
   4  -9  15       62.35       62.30     12.56 o 
  -5  -8  15       14.81       29.63     14.79 o 
  -4  -8  15        0.06        2.49     11.58 o 
  -3  -8  15      990.22     1007.94     27.67 o 
  -2  -8  15        9.38       11.25      9.41 o 
  -1  -8  15        0.88       -6.68      9.52 o 
   0  -8  15      372.92      371.92     18.77 o 
   1  -8  15       42.50       39.41     11.22 o 
   2  -8  15       87.62       80.11     12.85 o 
   3  -8  15        2.24        8.54     12.38 o 
   4  -8  15        2.74        3.06     12.92 o 
  -6  -7  15       19.71       25.97     13.12 o 
  -5  -7  15      447.18      437.40     27.24 o 
  -4  -7  15      274.62      271.24     25.17 o 
  -3  -7  15      139.51      124.54     12.26 o 
  -2  -7  15      307.27      330.49     17.26 o 
  -1  -7  15       39.54       28.45      9.72 o 
   0  -7  15      432.18      424.18     19.79 o 
   1  -7  15       85.17       78.14     12.47 o 
   2  -7  15      234.48      228.15     19.31 o 
   3  -7  15      430.48      479.47     24.93 o 
   4  -7  15       82.59       75.58     17.28 o 
  -6  -6  15        5.39       11.17     15.07 o 
  -5  -6  15       33.97       41.34     14.79 o 
  -4  -6  15      610.52      685.81     29.03 o 
  -3  -6  15        9.87       10.23      8.09 o 
  -2  -6  15       14.18        9.46      9.51 o 
  -1  -6  15       73.99       80.32     11.43 o 
   0  -6  15      281.50      294.93     14.69 o 
   1  -6  15      408.18      409.06     18.88 o 
   2  -6  15        8.45       14.04     10.07 o 
   3  -6  15        1.92        1.54     11.07 o 
   4  -6  15      126.55      117.58     16.56 o 
  -7  -5  15      135.69      117.69     15.93 o 
  -6  -5  15       30.71       22.72     15.30 o 
  -5  -5  15       13.65       13.61     14.80 o 
  -4  -5  15      225.58      211.95     19.02 o 
  -3  -5  15      165.61      174.60     11.81 o 
  -2  -5  15       44.57       34.01      8.52 o 
  -1  -5  15       48.94       43.64     10.49 o 
   0  -5  15        2.40        3.63      9.60 o 
   1  -5  15       10.42       10.23     10.42 o 
   2  -5  15      351.80      363.70     18.96 o 
   3  -5  15       42.77       33.94     10.38 o 
   4  -5  15       32.40       41.75     14.29 o 
  -7  -4  15      109.77      141.42     16.61 o 
  -6  -4  15       14.10       11.06     12.05 o 
  -5  -4  15       66.25       55.14     16.56 o 
  -4  -4  15      317.99      341.37     25.62 o 
  -3  -4  15        2.41        2.71      9.73 o 
  -2  -4  15       95.96       92.29     10.00 o 
  -1  -4  15        5.30       10.77     11.89 o 
   0  -4  15      120.83      109.30     12.05 o 
   1  -4  15       15.02       15.99     10.17 o 
   2  -4  15       58.31       54.94     11.29 o 
   3  -4  15       28.52       24.25     12.72 o 
   4  -4  15       12.11       19.31     12.12 o 
  -7  -3  15      119.89      129.40     20.19 o 
  -6  -3  15      924.64     1007.50     42.54 o 
  -5  -3  15        5.63       -6.38     15.94 o 
  -4  -3  15      128.35      124.92     18.84 o 
  -3  -3  15      948.12      968.14     25.63 o 
  -2  -3  15      830.77      833.59     21.60 o 
  -1  -3  15      302.38      318.45     16.60 o 
   0  -3  15      422.02      429.38     19.15 o 
   1  -3  15      156.86      157.93     14.06 o 
   2  -3  15      562.11      551.30     22.02 o 
   3  -3  15       20.03       28.89     13.27 o 
   4  -3  15      164.31      164.41     18.92 o 
  -7  -2  15       42.93       42.60     16.16 o 
  -6  -2  15       52.53       65.01     17.58 o 
  -5  -2  15      503.93      511.97     25.18 o 
  -4  -2  15      113.74      119.52     14.77 o 
  -3  -2  15      127.98      131.83     12.25 o 
  -2  -2  15       73.49       74.21      9.39 o 
  -1  -2  15       63.64       63.06      8.17 o 
   0  -2  15      562.45      545.43     21.58 o 
   1  -2  15      109.25      129.67     13.50 o 
   2  -2  15      230.82      244.97     16.20 o 
   3  -2  15       61.15       70.97     14.81 o 
   4  -2  15       39.00       43.41     18.68 o 
  -7  -1  15      341.87      359.26     28.23 o 
  -6  -1  15       24.37       33.84     14.24 o 
  -5  -1  15       27.22       22.08     12.18 o 
  -4  -1  15       42.74       52.33     12.70 o 
  -3  -1  15       42.07       34.79      8.36 o 
  -2  -1  15      125.48      134.02     11.71 o 
  -1  -1  15      129.34      125.09      9.66 o 
   0  -1  15        2.02       -0.76     10.35 o 
   1  -1  15       16.21       17.13     10.82 o 
   2  -1  15      114.08      108.04     16.24 o 
   3  -1  15        0.04        1.28     13.77 o 
   4  -1  15      126.10      134.01     36.17 o 
  -7   0  15        1.11        3.58     14.00 o 
  -6   0  15       98.53      112.30     15.32 o 
  -5   0  15        0.46       -1.74     11.39 o 
  -4   0  15       76.40       75.00     12.95 o 
  -3   0  15       95.75       92.97     11.37 o 
  -2   0  15      117.40      113.44     13.16 o 
  -1   0  15      307.57      314.90     15.21 o 
   0   0  15      137.48      143.16     13.97 o 
   1   0  15        2.03        3.27     10.43 o 
   2   0  15      208.08      206.43     15.80 o 
   3   0  15       64.65       67.95     21.36 o 
  -7   1  15      131.31      134.30     16.65 o 
  -6   1  15        5.58        7.20     12.58 o 
  -5   1  15       53.13       54.44     13.30 o 
  -4   1  15      273.55      268.14     15.85 o 
  -3   1  15        0.70       -0.94      9.03 o 
  -2   1  15       76.28       86.59     10.72 o 
  -1   1  15       50.74       46.23      9.49 o 
   0   1  15      479.22      477.53     20.91 o 
   1   1  15       36.02       28.95     10.88 o 
   2   1  15      107.35      114.64     21.92 o 
   3   1  15       99.62      129.79     23.60 o 
  -7   2  15      118.92      138.05     16.76 o 
  -6   2  15      230.26      234.63     19.38 o 
  -5   2  15       20.33       25.47     12.70 o 
  -4   2  15       66.68       68.49     11.15 o 
  -3   2  15      341.09      363.65     19.41 o 
  -2   2  15      213.32      218.68     14.16 o 
  -1   2  15      217.32      201.31     15.12 o 
   0   2  15       23.69       19.86     10.61 o 
   1   2  15      127.41      125.11     13.85 o 
   2   2  15      289.19      261.02     28.88 o 
  -7   3  15       53.28       64.72     17.71 o 
  -6   3  15       29.72       38.28     13.37 o 
  -5   3  15     1439.90     1496.26     42.04 o 
  -4   3  15        8.77       11.21      9.56 o 
  -3   3  15      134.34      141.11     13.08 o 
  -2   3  15       25.07       40.36     11.97 o 
  -1   3  15       68.26       81.08     11.96 o 
   0   3  15      397.09      447.00     21.36 o 
   1   3  15       16.65       25.73     17.93 o 
  -6   4  15        0.75       -1.43     13.29 o 
  -5   4  15       74.85      103.22     15.71 o 
  -4   4  15       34.95       35.93     10.56 o 
  -3   4  15      101.22      110.54     12.66 o 
  -2   4  15      107.09      108.05     14.31 o 
  -1   4  15        6.88        7.82     10.66 o 
   0   4  15       93.37       75.17     15.63 o 
   1   4  15       45.11       54.51     18.63 o 
  -6   5  15      136.37       99.83     27.42 o 
  -5   5  15       29.81       43.86     13.34 o 
  -4   5  15       97.30       97.77     12.63 o 
  -3   5  15        3.93        4.56     12.11 o 
  -2   5  15       86.88       94.33     14.74 o 
  -1   5  15      119.74      116.22     16.15 o 
   0   5  15       65.37       70.61     13.26 o 
  -4   6  15       58.46       51.08     11.87 o 
  -3   6  15       40.14       39.11     12.27 o 
  -2   6  15       38.63       35.90     12.79 o 
  -2 -11  16      455.42      474.67     32.40 o 
  -1 -11  16        2.07       -0.39     11.33 o 
   0 -11  16        0.74        0.69     10.83 o 
   1 -11  16       76.55       78.11     13.59 o 
  -3 -10  16        2.55       -1.01     12.60 o 
  -2 -10  16       44.87       50.30     11.79 o 
  -1 -10  16       26.61       26.82     11.47 o 
   0 -10  16        5.46        8.26     11.56 o 
   1 -10  16      172.72      164.66     15.56 o 
   2 -10  16        9.60       15.79     11.02 o 
  -4  -9  16      201.00      218.15     24.32 o 
  -3  -9  16       62.66       63.08     13.08 o 
  -2  -9  16      284.33      319.27     18.35 o 
  -1  -9  16       21.82       26.80     10.81 o 
   0  -9  16       99.95      103.54     13.35 o 
   1  -9  16      144.74      143.42     14.89 o 
   2  -9  16        6.27       13.32     12.34 o 
   3  -9  16        1.44       -0.96     17.71 o 
  -5  -8  16        0.06        2.78     14.73 o 
  -4  -8  16      201.55      195.36     25.38 o 
  -3  -8  16       49.47       30.37     12.34 o 
  -2  -8  16       13.48       17.64     10.42 o 
  -1  -8  16      380.21      403.92     20.02 o 
   0  -8  16       25.95       19.67     10.96 o 
   1  -8  16       62.16       72.78     12.00 o 
   2  -8  16      329.07      350.46     23.25 o 
   3  -8  16       94.19      110.33     16.04 o 
  -5  -7  16       15.65       21.43     15.92 o 
  -4  -7  16      207.93      206.25     24.28 o 
  -3  -7  16      661.19      650.56     27.72 o 
  -2  -7  16       24.98       26.08     10.04 o 
  -1  -7  16       84.62       83.94     12.18 o 
   0  -7  16      414.17      439.43     21.01 o 
   1  -7  16        9.77       10.36     12.81 o 
   2  -7  16      129.21      134.70     16.96 o 
   3  -7  16      177.36      199.89     18.67 o 
  -6  -6  16        0.87       -4.26     16.47 o 
  -5  -6  16        0.50       12.01     13.15 o 
  -4  -6  16       70.40       73.48     14.90 o 
  -3  -6  16       94.43      114.88     15.06 o 
  -2  -6  16        0.14       -1.88      9.26 o 
  -1  -6  16        9.53       10.35      9.72 o 
   0  -6  16       17.92       16.37     12.99 o 
   1  -6  16      266.67      267.95     20.10 o 
   2  -6  16        0.83        1.01     10.86 o 
   3  -6  16       71.58       78.78     12.89 o 
  -6  -5  16       27.26       36.22     16.28 o 
  -5  -5  16      136.74      160.73     20.92 o 
  -4  -5  16       15.59       15.88     13.19 o 
  -3  -5  16       60.08       48.30     11.12 o 
  -2  -5  16       45.37       45.35     10.12 o 
  -1  -5  16       90.25       87.89     14.22 o 
   0  -5  16      183.55      172.31     14.21 o 
   1  -5  16       90.77       91.40     13.00 o 
   2  -5  16        0.43       -2.68     11.13 o 
   3  -5  16       77.58       59.25     15.65 o 
  -6  -4  16       39.20       47.87     16.70 o 
  -5  -4  16      450.11      486.26     32.36 o 
  -4  -4  16        0.90       -0.56     15.70 o 
  -3  -4  16      162.21      169.93     12.36 o 
  -2  -4  16       98.47      114.02     12.69 o 
  -1  -4  16        4.28       -3.57     11.12 o 
   0  -4  16      142.73      125.63     13.29 o 
   1  -4  16       11.10       14.43     10.75 o 
   2  -4  16        9.13       15.90     10.54 o 
   3  -4  16        3.93        0.80     14.17 o 
  -6  -3  16      181.96      186.46     23.03 o 
  -5  -3  16      109.61       96.08     15.08 o 
  -4  -3  16      396.77      422.27     47.09 o 
  -3  -3  16      147.83      160.15     13.24 o 
  -2  -3  16      214.08      233.94     15.43 o 
  -1  -3  16      452.38      457.86     23.77 o 
   0  -3  16       21.95       21.56     10.58 o 
   1  -3  16      228.30      229.05     23.49 o 
   2  -3  16      137.55      154.65     14.76 o 
   3  -3  16       75.95       85.49     16.70 o 
  -6  -2  16      129.72      138.34     20.35 o 
  -5  -2  16       29.28       31.95     14.80 o 
  -4  -2  16       94.46       98.58     12.53 o 
  -3  -2  16      513.59      492.63     19.94 o 
  -2  -2  16        5.44        9.38      8.24 o 
  -1  -2  16       17.52       14.37      9.16 o 
   0  -2  16      459.13      492.42     21.24 o 
   1  -2  16       18.87       10.48     10.74 o 
   2  -2  16        8.22        7.94     12.73 o 
   3  -2  16      231.06      233.25     20.93 o 
  -6  -1  16       13.90       23.17     11.97 o 
  -5  -1  16       55.22       49.63     13.09 o 
  -4  -1  16       12.30        7.08     12.09 o 
  -3  -1  16      211.12      239.21     15.30 o 
  -2  -1  16       79.56       95.97      9.46 o 
  -1  -1  16       44.51       52.73     10.90 o 
   0  -1  16        5.81        4.31     10.31 o 
   1  -1  16       18.53       17.81      9.20 o 
   2  -1  16       10.91        6.08     11.03 o 
   3  -1  16       24.30       27.00     32.61 o 
  -6   0  16       15.66       17.89     12.35 o 
  -5   0  16      213.27      224.92     19.02 o 
  -4   0  16       23.69       17.28     12.81 o 
  -3   0  16       62.11       45.15     10.04 o 
  -2   0  16       95.49      103.79     11.45 o 
  -1   0  16        2.21        1.34     10.59 o 
   0   0  16      156.21      170.19     15.26 o 
   1   0  16        1.06        3.31     11.34 o 
   2   0  16       96.04       74.98     15.55 o 
  -6   1  16      201.26      217.94     19.20 o 
  -5   1  16      205.02      231.40     19.32 o 
  -4   1  16      512.41      489.94     25.29 o 
  -3   1  16      538.09      580.08     22.18 o 
  -2   1  16       38.69       48.52     11.63 o 
  -1   1  16        5.31       -0.99     10.92 o 
   0   1  16        0.18       -2.12     10.51 o 
   1   1  16      333.95      382.58     20.38 o 
   2   1  16        0.05       -7.53     27.00 o 
  -6   2  16       40.34       54.49     14.65 o 
  -5   2  16      154.68      174.91     17.24 o 
  -4   2  16      380.24      440.16     23.83 o 
  -3   2  16       16.59       14.60      9.59 o 
  -2   2  16       92.83       74.48     13.28 o 
  -1   2  16      478.72      505.45     22.50 o 
   0   2  16      151.21      174.17     15.97 o 
   1   2  16       27.86       33.37     17.22 o 
  -5   3  16      148.62      153.31     17.50 o 
  -4   3  16       88.70       80.00     13.75 o 
  -3   3  16      241.65      206.42     17.77 o 
  -2   3  16       18.98       20.18     11.74 o 
  -1   3  16       83.39       81.93     12.08 o 
   0   3  16      366.58      408.51     21.54 o 
  -5   4  16       31.41       30.56     15.82 o 
  -4   4  16        9.37       17.31     12.25 o 
  -3   4  16       24.37       22.33     11.81 o 
  -2   4  16       19.77       30.00     12.27 o 
  -1   4  16        1.28        4.48     10.62 o 
  -1 -10  17       37.34       45.62     14.10 o 
   0 -10  17       72.61       75.28     18.36 o 
  -3  -9  17       33.87       26.68     28.01 o 
  -2  -9  17      623.31      609.27     24.73 o 
  -1  -9  17       11.73        8.46     11.50 o 
   0  -9  17        2.31       10.00     11.10 o 
   1  -9  17      109.44       91.76     13.75 o 
  -4  -8  17      283.77      301.82     41.00 o 
  -3  -8  17       26.85       27.29     17.59 o 
  -2  -8  17       84.93       79.89     12.57 o 
  -1  -8  17       30.95       17.70     10.81 o 
   0  -8  17       39.45       50.18     12.19 o 
   1  -8  17      205.38      238.82     21.33 o 
   2  -8  17       41.56       32.43     13.19 o 
  -4  -7  17        1.00        0.97     16.49 o 
  -3  -7  17      633.44      688.68     38.52 o 
  -2  -7  17        1.59       -3.56     10.53 o 
  -1  -7  17       22.47       24.72     11.13 o 
   0  -7  17       71.30       75.95     14.93 o 
   1  -7  17       16.60       19.26     14.02 o 
   2  -7  17      163.74      140.12     18.21 o 
  -5  -6  17       23.62       31.48     13.71 o 
  -4  -6  17        6.40        8.44     14.28 o 
  -3  -6  17       18.67        8.08     17.49 o 
  -2  -6  17       56.71       65.38     11.68 o 
  -1  -6  17      112.80      123.90     15.70 o 
   0  -6  17        3.00        2.01     13.09 o 
   1  -6  17      163.24      165.72     17.71 o 
   2  -6  17       27.21       25.10     13.49 o 
  -5  -5  17      294.43      336.89     24.20 o 
  -4  -5  17        3.15        7.12     13.94 o 
  -3  -5  17      117.35      117.98     16.09 o 
  -2  -5  17        2.25       -1.96     12.99 o 
  -1  -5  17        0.47        3.04     12.20 o 
   0  -5  17      339.26      332.61     18.56 o 
   1  -5  17        1.36        6.42     10.88 o 
   2  -5  17        5.26        5.37     10.94 o 
  -5  -4  17      358.77      382.31     29.48 o 
  -4  -4  17       74.51       80.38     14.55 o 
  -3  -4  17       12.02       10.52     10.27 o 
  -2  -4  17      279.16      279.67     17.00 o 
  -1  -4  17      232.20      236.23     19.51 o 
   0  -4  17      432.00      473.84     21.56 o 
   1  -4  17       47.81       49.93     11.65 o 
   2  -4  17      240.95      269.11     18.16 o 
  -5  -3  17       44.08       29.94     12.79 o 
  -4  -3  17      442.04      480.84     25.19 o 
  -3  -3  17       14.54       19.53      8.82 o 
  -2  -3  17       62.88       69.34     12.05 o 
  -1  -3  17        1.42        1.99     13.44 o 
   0  -3  17        1.72        0.35     10.88 o 
   1  -3  17      169.23      177.93     16.43 o 
   2  -3  17       57.04       55.11     16.11 o 
  -5  -2  17        0.03        6.73     12.78 o 
  -4  -2  17        2.35        3.40     10.63 o 
  -3  -2  17      101.49      103.45     10.96 o 
  -2  -2  17      111.00       93.96     12.28 o 
  -1  -2  17       40.09       40.67     13.25 o 
   0  -2  17        0.05        0.91     11.05 o 
   1  -2  17       18.77       11.77     11.02 o 
   2  -2  17       65.75       78.93     19.80 o 
  -5  -1  17       71.46       50.52     13.59 o 
  -4  -1  17       20.00       13.18     12.23 o 
  -3  -1  17        0.12        0.53     10.03 o 
  -2  -1  17        3.44        2.49     12.51 o 
  -1  -1  17      208.32      244.16     19.84 o 
   0  -1  17       53.56       45.08     11.83 o 
   1  -1  17       47.03       48.60     12.83 o 
  -5   0  17        3.41        8.52     12.07 o 
  -4   0  17       13.90       24.86     12.47 o 
  -3   0  17      524.29      546.91     21.71 o 
  -2   0  17       79.40       90.98     14.23 o 
  -1   0  17       67.05       54.92     14.28 o 
   0   0  17      327.23      318.52     19.64 o 
   1   0  17      141.50      131.96     15.57 o 
  -5   1  17      121.16       95.28     15.43 o 
  -4   1  17       16.22       14.75     12.77 o 
  -3   1  17       34.04       32.78      9.90 o 
  -2   1  17      354.45      356.90     33.89 o 
  -1   1  17        7.07       10.69     12.59 o 
   0   1  17       75.58       63.17     13.20 o 
  -4   2  17      333.10      363.61     22.75 o 
  -3   2  17       45.63       44.48     11.84 o 
  -2   2  17       11.41        6.97     16.05 o 
  -1   2  17       53.44       63.04     15.19 o 
  -3   3  17      232.89      237.40     19.79 o 
  -1  -8  18        1.25       -0.31     16.25 o 
  -2  -7  18       30.19       19.46     13.76 o 
  -1  -7  18       39.83       46.21     14.02 o 
   0  -7  18       12.90        7.21     17.19 o 
  -3  -6  18      217.13      213.08     25.03 o 
  -2  -6  18       46.53       43.83     13.26 o 
  -1  -6  18      175.10      179.78     18.87 o 
   0  -6  18       25.37       29.57     14.51 o 
  -4  -5  18      154.55      190.58     33.96 o 
  -3  -5  18      228.24      237.93     25.57 o 
  -2  -5  18       19.44       19.99     13.03 o 
  -1  -5  18       77.56       91.46     15.63 o 
   0  -5  18       91.60       78.13     14.68 o 
  -4  -4  18      220.26      227.31     35.60 o 
  -3  -4  18      170.00      146.64     17.22 o 
  -2  -4  18      137.01      142.61     17.64 o 
  -1  -4  18      211.02      212.23     19.91 o 
   0  -4  18      109.75      111.83     14.23 o 
  -4  -3  18       83.06       92.93     16.40 o 
  -3  -3  18       31.17       37.95     13.15 o 
  -2  -3  18      244.57      251.82     17.37 o 
  -1  -3  18       13.96       25.90     13.27 o 
   0  -3  18        0.24       -4.32     11.83 o 
  -4  -2  18      187.59      196.78     22.91 o 
  -3  -2  18       27.79       25.36     11.64 o 
  -2  -2  18      173.82      161.95     15.52 o 
  -1  -2  18        1.78        1.58     11.66 o 
   0  -2  18       28.76       18.00     10.05 o 
  -4  -1  18      281.25      260.01     24.66 o 
  -3  -1  18        1.78        0.88     12.89 o 
  -2  -1  18        1.22        7.65     13.66 o 
  -1  -1  18       44.78       39.69     13.88 o 
  -3   0  18      696.31      739.05     58.09 o 
  -2   0  18      121.20      121.27     17.53 o 
                                                 
